# Supplementary material for: Shape familiarity modulates preference for curvature in drawings of common-use objects
Source: PeerJ. 2021 Jul 6;9:e11772. doi: 10.7717/peerj.11772 (PMC8269663; doi:10.7717/peerj.11772)
Supplement: Supplemental Information 3 [file peerj-09-11772-s003.zip]

Archive with 3 entries (3 files):
- Suplementary_File5_Data_Correlations.csv
- Supplementary_File3_Data_Experiment1.xlsx
- Supplementary_File4_Data_Experiment2.xlsx
