# Supplementary material for: Shape familiarity modulates preference for curvature in drawings of common-use objects
Source: PeerJ. 2021 Jul 6;9:e11772. doi: 10.7717/peerj.11772 (PMC8269663; doi:10.7717/peerj.11772)
Supplement: Supplemental Information 3 [file peerj-09-11772-s003.zip › Suplementary_File5_Data_Correlations.csv]

Stimuli_pair	stimulus_curved	stimulus_sharp	Liking_Ratings_Experiment1	Liking_difference_Experiment1	Preference_value_Experiment2	Familiarity_value_Experiment1	Familiarity_value_Experiment2
29	034a1.jpg	034s1.jpg	0.735265306	0.252653061	0.775510204	0.428571429	0.224489796
15	017a1.jpg	017s1.jpg	0.574122449	0.22644898	0.836734694	0.87755102	0.857142857
13	016a4.jpg	016s4.jpg	0.443183673	0.145632653	0.816326531	0.897959184	0.918367347
24	025a5.jpg	025s5.jpg	0.524653061	0.132571429	0.836734694	0.816326531	0.755102041
44	050a7.jpg	050s7.jpg	0.856571429	0.126244898	0.755102041	0.714285714	0.326530612
28	033a6.jpg	033s6.jpg	0.318408163	0.122571429	0.87755102	0.87755102	0.918367347
8	010a4.jpg	010s4.jpg	0.287469388	0.120326531	0.693877551	0.591836735	0.448979592
7	010a3.jpg	010s3.jpg	0.368163265	0.109469388	0.857142857	0.693877551	0.816326531
34	039a3.jpg	039s3.jpg	0.639265306	0.104204082	0.714285714	0.714285714	0.775510204
35	040a2.jpg	040s2.jpg	0.559142857	0.101020408	0.918367347	0.93877551	0.959183673
30	034a3.jpg	034s3.jpg	0.508816327	0.095510204	0.448979592	-0.183673469	-0.367346939
25	025a6.jpg	025s6.jpg	0.471469388	0.094326531	0.857142857	0.755102041	0.795918367
43	050a5.jpg	050s5.jpg	0.891918367	0.091510204	0.571428571	-0.244897959	-0.326530612
2	001a3.jpg	001s3.jpg	0.460612245	0.089795918	0.775510204	0.755102041	0.591836735
14	016a6.jpg	016s6.jpg	0.333714286	0.088897959	0.632653061	0.387755102	0.469387755
9	010a6.jpg	010s6.jpg	0.494653061	0.087265306	0.489795918	0.163265306	-0.142857143
19	021a3.jpg	021s3.jpg	0.292489796	0.085265306	0.326530612	-0.591836735	-0.551020408
4	002a5.jpg	002s5.jpg	0.549877551	0.080693878	0.714285714	0.612244898	0.653061224
36	040a5.jpg	040s5.jpg	0.669959184	0.077142857	0.734693878	0.408163265	0.367346939
26	027a2.jpg	027s2.jpg	0.325836735	0.071510204	0.836734694	0.387755102	0.653061224
12	014a5.jpg	014s5.jpg	0.285959184	0.070040816	0.673469388	0.612244898	0.551020408
16	017a5.jpg	017s5.jpg	0.453795918	0.069795918	0.87755102	0.653061224	0.93877551
3	002a3.jpg	002s3.jpg	0.639673469	0.06322449	0.775510204	0.673469388	0.795918367
6	010a1.jpg	010s1.jpg	0.37922449	0.056734694	0.693877551	0.530612245	0.428571429
41	049a4.jpg	049s4.jpg	0.809714286	0.053306122	0.326530612	-0.040816327	0.040816327
21	022a3.jpg	022s3.jpg	0.341714286	0.049020408	0.775510204	0.632653061	0.489795918
5	008a1.jpg	008s1.jpg	0.44244898	0.045795918	0.469387755	0.183673469	0.06122449
45	052a2.jpg	052s2.jpg	0.339591837	0.037020408	0.367346939	-0.06122449	-0.387755102
22	022a4.jpg	022s4.jpg	0.34755102	0.035346939	0.755102041	0.571428571	0.510204082
20	021a4.jpg	021s4.jpg	0.266367347	0.032571429	0.469387755	-0.06122449	0.081632653
10	010a7.jpg	010s7.jpg	0.448857143	0.026122449	0.673469388	0.265306122	0.183673469
37	040a6.jpg	040s6.jpg	0.457714286	0.023632653	0.673469388	0.408163265	0.530612245
23	025a4.jpg	025s4.jpg	0.594693878	0.019265306	0.551020408	0.040816327	0.224489796
39	049a1.jpg	049s1.jpg	0.514122449	0.013632653	0.755102041	0.408163265	0.306122449
42	050a4.jpg	050s4.jpg	0.760693878	-0.002530612	0.510204082	-0.265306122	-0.183673469
11	012a6.jpg	012s6.jpg	0.342693878	-0.005836735	0.367346939	-0.448979592	-0.530612245
32	034a6.jpg	034s6.jpg	0.320857143	-0.016816327	0.367346939	-0.183673469	0.020408163
31	034a4.jpg	034s4.jpg	0.390653061	-0.016857143	0.591836735	0.489795918	0.244897959
27	033a3.jpg	033s3.jpg	0.407306122	-0.022693878	0.408163265	-0.224489796	-0.326530612
17	019a4.jpg	019s4.jpg	0.426244898	-0.024979592	0.591836735	-0.204081633	-0.204081633
38	040a7.jpg	040s7.jpg	0.37244898	-0.035673469	0.183673469	-0.612244898	-0.489795918
40	049a2.jpg	049s2.jpg	0.48155102	-0.046489796	0.571428571	0.102040816	-0.326530612
1	001a1.jpg	001s1.jpg	0.403102041	-0.057510204	0.346938776	-0.183673469	-0.224489796
18	019a5.jpg	019s5.jpg	0.338979592	-0.110816327	0.224489796	-0.367346939	-0.163265306
33	039a1.jpg	039s1.jpg	0.614285714	-0.124489796	0.163265306	-0.693877551	-0.87755102
