# Supplementary material for: Shape familiarity modulates preference for curvature in drawings of common-use objects
Source: PeerJ. 2021 Jul 6;9:e11772. doi: 10.7717/peerj.11772 (PMC8269663; doi:10.7717/peerj.11772)
Supplement: Supplemental Information 3 [file peerj-09-11772-s003.zip › Supplementary_File4_Data_Experiment2.xlsx]

## Sheet: Data_Experiment2
Subject_nr	Contour_left	Contour_right	Stimulus_left	Stimulus_right	Object	Shading	Category	Response	Curved_preference_choice	Sharp_preference_choice	Curved_Familiarity	Equally_Familiarity	Sharp_Familiarity	Familiarity_selection	Familiarity_lateralization	art_interest_score.c	art_knowledge_score.c	openness_score.c	unconventionality_score.c	HB_score.c	HA_score.c	I_score.c	A_score.c	Arrangement	Stimulus	Position
1	curved	sharp	040a5.jpg	040s5.jpg	watch	Shaded	hand	left	1	0	0	1	0	2	curved_sharp	-4.04082	-2.34694	-7.30612	-3.30612	-0.755102	1.06122	-3.46939	-12.3265	c_s	0405	three_four
1	curved	sharp	008a1.jpg	008s1.jpg	mirror	No_Shaded	computer	right	0	1	0	1	0	2	curved_sharp	-4.04082	-2.34694	-7.30612	-3.30612	-0.755102	1.06122	-3.46939	-12.3265	c_s	0081	three_four
1	curved	sharp	019a4.jpg	019s4.jpg	duct tape	Shaded	computer	right	0	1	0	0	1	3	sharp_curved	-4.04082	-2.34694	-7.30612	-3.30612	-0.755102	1.06122	-3.46939	-12.3265	c_s	0194	three_four
1	sharp	curved	040s6.jpg	040a6.jpg	chair	Shaded	hand	right	1	0	1	0	0	1	curved_sharp	-4.04082	-2.34694	-7.30612	-3.30612	-0.755102	1.06122	-3.46939	-12.3265	s_c	0406	three_four
1	sharp	curved	022s4.jpg	022a4.jpg	glass/cup	Shaded	hand	right	1	0	0	1	0	2	curved_sharp	-4.04082	-2.34694	-7.30612	-3.30612	-0.755102	1.06122	-3.46939	-12.3265	s_c	0224	frontal
1	curved	sharp	050a5.jpg	050s5.jpg	tvmonitor	No_Shaded	computer	right	0	1	1	0	0	1	sharp_curved	-4.04082	-2.34694	-7.30612	-3.30612	-0.755102	1.06122	-3.46939	-12.3265	c_s	0505	frontal
1	curved	sharp	001a3.jpg	001s3.jpg	pen	No_Shaded	computer	left	1	0	0	1	0	2	sharp_curved	-4.04082	-2.34694	-7.30612	-3.30612	-0.755102	1.06122	-3.46939	-12.3265	c_s	0013	three_four
1	curved	sharp	010a4.jpg	010s4.jpg	clock	No_Shaded	computer	left	1	0	0	1	0	2	curved_sharp	-4.04082	-2.34694	-7.30612	-3.30612	-0.755102	1.06122	-3.46939	-12.3265	c_s	0104	frontal
1	sharp	curved	010s3.jpg	010a3.jpg	glasses	No_Shaded	hand	right	1	0	0	1	0	2	sharp_curved	-4.04082	-2.34694	-7.30612	-3.30612	-0.755102	1.06122	-3.46939	-12.3265	s_c	0103	frontal
1	sharp	curved	010s1.jpg	010a1.jpg	handbag	No_Shaded	computer	right	1	0	0	0	1	3	sharp_curved	-4.04082	-2.34694	-7.30612	-3.30612	-0.755102	1.06122	-3.46939	-12.3265	s_c	0101	frontal
1	curved	sharp	025a4.jpg	025s4.jpg	handle	No_Shaded	hand	left	1	0	1	0	0	1	curved_sharp	-4.04082	-2.34694	-7.30612	-3.30612	-0.755102	1.06122	-3.46939	-12.3265	c_s	0254	frontal
1	curved	sharp	001a1.jpg	001s1.jpg	hat	No_Shaded	computer	left	1	0	0	1	0	2	sharp_curved	-4.04082	-2.34694	-7.30612	-3.30612	-0.755102	1.06122	-3.46939	-12.3265	c_s	0011	three_four
1	curved	sharp	016a6.jpg	016s6.jpg	watch	No_Shaded	hand	left	1	0	1	0	0	1	sharp_curved	-4.04082	-2.34694	-7.30612	-3.30612	-0.755102	1.06122	-3.46939	-12.3265	c_s	0166	frontal
1	sharp	curved	016s4.jpg	016a4.jpg	lightbulb	No_Shaded	hand	right	1	0	1	0	0	1	sharp_curved	-4.04082	-2.34694	-7.30612	-3.30612	-0.755102	1.06122	-3.46939	-12.3265	s_c	0164	frontal
1	curved	sharp	034a4.jpg	034s4.jpg	sponge	Shaded	hand	right	0	1	0	1	0	2	sharp_curved	-4.04082	-2.34694	-7.30612	-3.30612	-0.755102	1.06122	-3.46939	-12.3265	c_s	0344	three_four
1	curved	sharp	019a5.jpg	019s5.jpg	tap	Shaded	computer	right	0	1	0	0	1	3	sharp_curved	-4.04082	-2.34694	-7.30612	-3.30612	-0.755102	1.06122	-3.46939	-12.3265	c_s	0195	three_four
1	sharp	curved	012s6.jpg	012a6.jpg	door	No_Shaded	hand	right	1	0	0	0	1	3	curved_sharp	-4.04082	-2.34694	-7.30612	-3.30612	-0.755102	1.06122	-3.46939	-12.3265	s_c	0126	frontal
1	sharp	curved	049s4.jpg	049a4.jpg	lamp	No_Shaded	hand	left	0	1	0	1	0	2	curved_sharp	-4.04082	-2.34694	-7.30612	-3.30612	-0.755102	1.06122	-3.46939	-12.3265	s_c	0494	frontal
1	curved	sharp	017a5.jpg	017s5.jpg	headphones	No_Shaded	hand	right	0	1	1	0	0	1	sharp_curved	-4.04082	-2.34694	-7.30612	-3.30612	-0.755102	1.06122	-3.46939	-12.3265	c_s	0175	frontal
1	sharp	curved	039s1.jpg	039a1.jpg	coffee maker	Shaded	hand	right	1	0	0	0	1	3	curved_sharp	-4.04082	-2.34694	-7.30612	-3.30612	-0.755102	1.06122	-3.46939	-12.3265	s_c	0391	frontal
1	curved	sharp	039a3.jpg	039s3.jpg	glass	Shaded	hand	left	1	0	0	1	0	2	sharp_curved	-4.04082	-2.34694	-7.30612	-3.30612	-0.755102	1.06122	-3.46939	-12.3265	c_s	0393	frontal
1	sharp	curved	027s2.jpg	027a2.jpg	electric guitar	No_Shaded	computer	right	1	0	1	0	0	1	curved_sharp	-4.04082	-2.34694	-7.30612	-3.30612	-0.755102	1.06122	-3.46939	-12.3265	s_c	0272	frontal
1	curved	sharp	021a4.jpg	021s4.jpg	remote control	No_Shaded	computer	right	0	1	0	0	1	3	curved_sharp	-4.04082	-2.34694	-7.30612	-3.30612	-0.755102	1.06122	-3.46939	-12.3265	c_s	0214	three_four
1	sharp	curved	002s3.jpg	002a3.jpg	lamp	No_Shaded	hand	right	1	0	1	0	0	1	sharp_curved	-4.04082	-2.34694	-7.30612	-3.30612	-0.755102	1.06122	-3.46939	-12.3265	s_c	0023	three_four
1	curved	sharp	014a5.jpg	014s5.jpg	cap	No_Shaded	hand	left	1	0	0	1	0	2	sharp_curved	-4.04082	-2.34694	-7.30612	-3.30612	-0.755102	1.06122	-3.46939	-12.3265	c_s	0145	three_four
1	sharp	curved	010s7.jpg	010a7.jpg	remote control	No_Shaded	hand	right	1	0	0	0	1	3	curved_sharp	-4.04082	-2.34694	-7.30612	-3.30612	-0.755102	1.06122	-3.46939	-12.3265	s_c	0107	three_four
1	sharp	curved	050s7.jpg	050a7.jpg	mobile phone	No_Shaded	computer	right	1	0	1	0	0	1	sharp_curved	-4.04082	-2.34694	-7.30612	-3.30612	-0.755102	1.06122	-3.46939	-12.3265	s_c	0507	frontal
1	sharp	curved	017s1.jpg	017a1.jpg	lighter	Shaded	hand	right	1	0	1	0	0	1	sharp_curved	-4.04082	-2.34694	-7.30612	-3.30612	-0.755102	1.06122	-3.46939	-12.3265	s_c	0171	three_four
1	sharp	curved	002s5.jpg	002a5.jpg	umbrella	No_Shaded	hand	right	1	0	1	0	0	1	sharp_curved	-4.04082	-2.34694	-7.30612	-3.30612	-0.755102	1.06122	-3.46939	-12.3265	s_c	0025	frontal
1	curved	sharp	033a6.jpg	033s6.jpg	teapot	No_Shaded	hand	left	1	0	0	0	1	3	sharp_curved	-4.04082	-2.34694	-7.30612	-3.30612	-0.755102	1.06122	-3.46939	-12.3265	c_s	0336	frontal
1	curved	sharp	034a6.jpg	034s6.jpg	radio	Shaded	hand	left	1	0	0	0	1	3	sharp_curved	-4.04082	-2.34694	-7.30612	-3.30612	-0.755102	1.06122	-3.46939	-12.3265	c_s	0346	frontal
1	sharp	curved	040s7.jpg	040a7.jpg	pencil sharpener	Shaded	hand	left	0	1	0	0	1	3	curved_sharp	-4.04082	-2.34694	-7.30612	-3.30612	-0.755102	1.06122	-3.46939	-12.3265	s_c	0407	three_four
1	curved	sharp	025a5.jpg	025s5.jpg	glasses	No_Shaded	hand	left	1	0	0	1	0	2	curved_sharp	-4.04082	-2.34694	-7.30612	-3.30612	-0.755102	1.06122	-3.46939	-12.3265	c_s	0255	three_four
1	curved	sharp	034a3.jpg	034s3.jpg	handle	Shaded	hand	right	0	1	0	0	1	3	sharp_curved	-4.04082	-2.34694	-7.30612	-3.30612	-0.755102	1.06122	-3.46939	-12.3265	c_s	0343	frontal
1	sharp	curved	025s6.jpg	025a6.jpg	comb	No_Shaded	hand	right	1	0	1	0	0	1	curved_sharp	-4.04082	-2.34694	-7.30612	-3.30612	-0.755102	1.06122	-3.46939	-12.3265	s_c	0256	frontal
1	sharp	curved	010s6.jpg	010a6.jpg	mirror	No_Shaded	computer	right	1	0	0	0	1	3	curved_sharp	-4.04082	-2.34694	-7.30612	-3.30612	-0.755102	1.06122	-3.46939	-12.3265	s_c	0106	frontal
1	sharp	curved	021s3.jpg	021a3.jpg	toaster	No_Shaded	computer	left	0	1	0	0	1	3	curved_sharp	-4.04082	-2.34694	-7.30612	-3.30612	-0.755102	1.06122	-3.46939	-12.3265	s_c	0213	three_four
1	sharp	curved	040s2.jpg	040a2.jpg	scissors	Shaded	hand	right	1	0	1	0	0	1	curved_sharp	-4.04082	-2.34694	-7.30612	-3.30612	-0.755102	1.06122	-3.46939	-12.3265	s_c	0402	three_four
1	curved	sharp	034a1.jpg	034s1.jpg	jug	Shaded	hand	right	0	1	0	0	1	3	curved_sharp	-4.04082	-2.34694	-7.30612	-3.30612	-0.755102	1.06122	-3.46939	-12.3265	c_s	0341	frontal
1	curved	sharp	022a3.jpg	022s3.jpg	mobile phone	Shaded	hand	left	1	0	1	0	0	1	curved_sharp	-4.04082	-2.34694	-7.30612	-3.30612	-0.755102	1.06122	-3.46939	-12.3265	c_s	0223	three_four
1	sharp	curved	033s3.jpg	033a3.jpg	toaster	No_Shaded	hand	left	0	1	0	0	1	3	sharp_curved	-4.04082	-2.34694	-7.30612	-3.30612	-0.755102	1.06122	-3.46939	-12.3265	s_c	0333	three_four
1	sharp	curved	049s2.jpg	049a2.jpg	tv	No_Shaded	hand	left	0	1	1	0	0	1	curved_sharp	-4.04082	-2.34694	-7.30612	-3.30612	-0.755102	1.06122	-3.46939	-12.3265	s_c	0492	frontal
1	curved	sharp	049a1.jpg	049s1.jpg	backpack	No_Shaded	hand	left	1	0	0	1	0	2	sharp_curved	-4.04082	-2.34694	-7.30612	-3.30612	-0.755102	1.06122	-3.46939	-12.3265	c_s	0491	three_four
1	curved	sharp	052a2.jpg	052s2.jpg	photo frame	No_Shaded	computer	right	0	1	0	0	1	3	curved_sharp	-4.04082	-2.34694	-7.30612	-3.30612	-0.755102	1.06122	-3.46939	-12.3265	c_s	0522	three_four
1	sharp	curved	050s4.jpg	050a4.jpg	coffee maker	No_Shaded	computer	right	1	0	0	1	0	2	sharp_curved	-4.04082	-2.34694	-7.30612	-3.30612	-0.755102	1.06122	-3.46939	-12.3265	s_c	0504	frontal
10	sharp	curved	010s7.jpg	010a7.jpg	remote control	No_Shaded	hand	right	1	0	1	0	0	1	sharp_curved	0.959184	-0.346939	-1.30612	-4.30612	-1.7551	-0.938776	-3.46939	0.673469	s_c	0107	three_four
10	sharp	curved	016s4.jpg	016a4.jpg	lightbulb	No_Shaded	hand	right	1	0	1	0	0	1	sharp_curved	0.959184	-0.346939	-1.30612	-4.30612	-1.7551	-0.938776	-3.46939	0.673469	s_c	0164	frontal
10	sharp	curved	050s5.jpg	050a5.jpg	tvmonitor	No_Shaded	computer	right	1	0	0	1	0	2	sharp_curved	0.959184	-0.346939	-1.30612	-4.30612	-1.7551	-0.938776	-3.46939	0.673469	s_c	0505	frontal
10	curved	sharp	034a3.jpg	034s3.jpg	handle	Shaded	hand	left	1	0	0	1	0	2	curved_sharp	0.959184	-0.346939	-1.30612	-4.30612	-1.7551	-0.938776	-3.46939	0.673469	c_s	0343	frontal
10	sharp	curved	022s3.jpg	022a3.jpg	mobile phone	Shaded	hand	right	1	0	0	1	0	2	curved_sharp	0.959184	-0.346939	-1.30612	-4.30612	-1.7551	-0.938776	-3.46939	0.673469	s_c	0223	three_four
10	curved	sharp	039a1.jpg	039s1.jpg	coffee maker	Shaded	hand	right	0	1	0	0	1	3	sharp_curved	0.959184	-0.346939	-1.30612	-4.30612	-1.7551	-0.938776	-3.46939	0.673469	c_s	0391	frontal
10	curved	sharp	040a7.jpg	040s7.jpg	pencil sharpener	Shaded	hand	right	0	1	0	0	1	3	curved_sharp	0.959184	-0.346939	-1.30612	-4.30612	-1.7551	-0.938776	-3.46939	0.673469	c_s	0407	three_four
10	sharp	curved	025s5.jpg	025a5.jpg	glasses	No_Shaded	hand	right	1	0	1	0	0	1	sharp_curved	0.959184	-0.346939	-1.30612	-4.30612	-1.7551	-0.938776	-3.46939	0.673469	s_c	0255	three_four
10	sharp	curved	040s6.jpg	040a6.jpg	chair	Shaded	hand	right	1	0	1	0	0	1	sharp_curved	0.959184	-0.346939	-1.30612	-4.30612	-1.7551	-0.938776	-3.46939	0.673469	s_c	0406	three_four
10	curved	sharp	034a4.jpg	034s4.jpg	sponge	Shaded	hand	left	1	0	1	0	0	1	curved_sharp	0.959184	-0.346939	-1.30612	-4.30612	-1.7551	-0.938776	-3.46939	0.673469	c_s	0344	three_four
10	curved	sharp	010a6.jpg	010s6.jpg	mirror	No_Shaded	computer	right	0	1	0	1	0	2	sharp_curved	0.959184	-0.346939	-1.30612	-4.30612	-1.7551	-0.938776	-3.46939	0.673469	c_s	0106	frontal
10	curved	sharp	050a4.jpg	050s4.jpg	coffee maker	No_Shaded	computer	right	0	1	0	1	0	2	sharp_curved	0.959184	-0.346939	-1.30612	-4.30612	-1.7551	-0.938776	-3.46939	0.673469	c_s	0504	frontal
10	sharp	curved	049s2.jpg	049a2.jpg	tv	No_Shaded	hand	right	1	0	0	1	0	2	curved_sharp	0.959184	-0.346939	-1.30612	-4.30612	-1.7551	-0.938776	-3.46939	0.673469	s_c	0492	frontal
10	sharp	curved	012s6.jpg	012a6.jpg	door	No_Shaded	hand	right	1	0	0	0	1	3	sharp_curved	0.959184	-0.346939	-1.30612	-4.30612	-1.7551	-0.938776	-3.46939	0.673469	s_c	0126	frontal
10	sharp	curved	019s4.jpg	019a4.jpg	duct tape	Shaded	computer	right	1	0	0	0	1	3	curved_sharp	0.959184	-0.346939	-1.30612	-4.30612	-1.7551	-0.938776	-3.46939	0.673469	s_c	0194	three_four
10	curved	sharp	033a6.jpg	033s6.jpg	teapot	No_Shaded	hand	left	1	0	1	0	0	1	sharp_curved	0.959184	-0.346939	-1.30612	-4.30612	-1.7551	-0.938776	-3.46939	0.673469	c_s	0336	frontal
10	sharp	curved	001s3.jpg	001a3.jpg	pen	No_Shaded	computer	right	1	0	0	1	0	2	curved_sharp	0.959184	-0.346939	-1.30612	-4.30612	-1.7551	-0.938776	-3.46939	0.673469	s_c	0013	three_four
10	sharp	curved	010s4.jpg	010a4.jpg	clock	No_Shaded	computer	right	1	0	0	1	0	2	sharp_curved	0.959184	-0.346939	-1.30612	-4.30612	-1.7551	-0.938776	-3.46939	0.673469	s_c	0104	frontal
10	sharp	curved	040s2.jpg	040a2.jpg	scissors	Shaded	hand	right	1	0	1	0	0	1	sharp_curved	0.959184	-0.346939	-1.30612	-4.30612	-1.7551	-0.938776	-3.46939	0.673469	s_c	0402	three_four
10	sharp	curved	002s3.jpg	002a3.jpg	lamp	No_Shaded	hand	right	1	0	1	0	0	1	sharp_curved	0.959184	-0.346939	-1.30612	-4.30612	-1.7551	-0.938776	-3.46939	0.673469	s_c	0023	three_four
10	curved	sharp	019a5.jpg	019s5.jpg	tap	Shaded	computer	right	0	1	0	1	0	2	sharp_curved	0.959184	-0.346939	-1.30612	-4.30612	-1.7551	-0.938776	-3.46939	0.673469	c_s	0195	three_four
10	sharp	curved	008s1.jpg	008a1.jpg	mirror	No_Shaded	computer	right	1	0	0	1	0	2	sharp_curved	0.959184	-0.346939	-1.30612	-4.30612	-1.7551	-0.938776	-3.46939	0.673469	s_c	0081	three_four
10	sharp	curved	027s2.jpg	027a2.jpg	electric guitar	No_Shaded	computer	right	1	0	1	0	0	1	sharp_curved	0.959184	-0.346939	-1.30612	-4.30612	-1.7551	-0.938776	-3.46939	0.673469	s_c	0272	frontal
10	sharp	curved	021s4.jpg	021a4.jpg	remote control	No_Shaded	computer	right	1	0	1	0	0	1	sharp_curved	0.959184	-0.346939	-1.30612	-4.30612	-1.7551	-0.938776	-3.46939	0.673469	s_c	0214	three_four
10	curved	sharp	017a5.jpg	017s5.jpg	headphones	No_Shaded	hand	left	1	0	1	0	0	1	sharp_curved	0.959184	-0.346939	-1.30612	-4.30612	-1.7551	-0.938776	-3.46939	0.673469	c_s	0175	frontal
10	sharp	curved	033s3.jpg	033a3.jpg	toaster	No_Shaded	hand	left	0	1	0	1	0	2	sharp_curved	0.959184	-0.346939	-1.30612	-4.30612	-1.7551	-0.938776	-3.46939	0.673469	s_c	0333	three_four
10	curved	sharp	050a7.jpg	050s7.jpg	mobile phone	No_Shaded	computer	left	1	0	0	1	0	2	curved_sharp	0.959184	-0.346939	-1.30612	-4.30612	-1.7551	-0.938776	-3.46939	0.673469	c_s	0507	frontal
10	sharp	curved	002s5.jpg	002a5.jpg	umbrella	No_Shaded	hand	right	1	0	1	0	0	1	sharp_curved	0.959184	-0.346939	-1.30612	-4.30612	-1.7551	-0.938776	-3.46939	0.673469	s_c	0025	frontal
10	sharp	curved	017s1.jpg	017a1.jpg	lighter	Shaded	hand	right	1	0	0	1	0	2	curved_sharp	0.959184	-0.346939	-1.30612	-4.30612	-1.7551	-0.938776	-3.46939	0.673469	s_c	0171	three_four
10	curved	sharp	052a2.jpg	052s2.jpg	photo frame	No_Shaded	computer	left	1	0	0	1	0	2	sharp_curved	0.959184	-0.346939	-1.30612	-4.30612	-1.7551	-0.938776	-3.46939	0.673469	c_s	0522	three_four
10	curved	sharp	021a3.jpg	021s3.jpg	toaster	No_Shaded	computer	right	0	1	0	1	0	2	sharp_curved	0.959184	-0.346939	-1.30612	-4.30612	-1.7551	-0.938776	-3.46939	0.673469	c_s	0213	three_four
10	sharp	curved	010s1.jpg	010a1.jpg	handbag	No_Shaded	computer	left	0	1	1	0	0	1	curved_sharp	0.959184	-0.346939	-1.30612	-4.30612	-1.7551	-0.938776	-3.46939	0.673469	s_c	0101	frontal
10	sharp	curved	034s1.jpg	034a1.jpg	jug	Shaded	hand	right	1	0	0	1	0	2	sharp_curved	0.959184	-0.346939	-1.30612	-4.30612	-1.7551	-0.938776	-3.46939	0.673469	s_c	0341	frontal
10	curved	sharp	001a1.jpg	001s1.jpg	hat	No_Shaded	computer	right	0	1	0	1	0	2	sharp_curved	0.959184	-0.346939	-1.30612	-4.30612	-1.7551	-0.938776	-3.46939	0.673469	c_s	0011	three_four
10	sharp	curved	022s4.jpg	022a4.jpg	glass/cup	Shaded	hand	left	0	1	0	1	0	2	curved_sharp	0.959184	-0.346939	-1.30612	-4.30612	-1.7551	-0.938776	-3.46939	0.673469	s_c	0224	frontal
10	curved	sharp	025a6.jpg	025s6.jpg	comb	No_Shaded	hand	left	1	0	1	0	0	1	sharp_curved	0.959184	-0.346939	-1.30612	-4.30612	-1.7551	-0.938776	-3.46939	0.673469	c_s	0256	frontal
10	curved	sharp	049a4.jpg	049s4.jpg	lamp	No_Shaded	hand	right	0	1	0	1	0	2	curved_sharp	0.959184	-0.346939	-1.30612	-4.30612	-1.7551	-0.938776	-3.46939	0.673469	c_s	0494	frontal
10	curved	sharp	049a1.jpg	049s1.jpg	backpack	No_Shaded	hand	left	1	0	0	1	0	2	sharp_curved	0.959184	-0.346939	-1.30612	-4.30612	-1.7551	-0.938776	-3.46939	0.673469	c_s	0491	three_four
10	sharp	curved	025s4.jpg	025a4.jpg	handle	No_Shaded	hand	left	0	1	0	1	0	2	curved_sharp	0.959184	-0.346939	-1.30612	-4.30612	-1.7551	-0.938776	-3.46939	0.673469	s_c	0254	frontal
10	curved	sharp	040a5.jpg	040s5.jpg	watch	Shaded	hand	left	1	0	0	1	0	2	sharp_curved	0.959184	-0.346939	-1.30612	-4.30612	-1.7551	-0.938776	-3.46939	0.673469	c_s	0405	three_four
10	curved	sharp	014a5.jpg	014s5.jpg	cap	No_Shaded	hand	left	1	0	1	0	0	1	sharp_curved	0.959184	-0.346939	-1.30612	-4.30612	-1.7551	-0.938776	-3.46939	0.673469	c_s	0145	three_four
10	curved	sharp	034a6.jpg	034s6.jpg	radio	Shaded	hand	left	1	0	1	0	0	1	sharp_curved	0.959184	-0.346939	-1.30612	-4.30612	-1.7551	-0.938776	-3.46939	0.673469	c_s	0346	frontal
10	sharp	curved	039s3.jpg	039a3.jpg	glass	Shaded	hand	right	1	0	1	0	0	1	curved_sharp	0.959184	-0.346939	-1.30612	-4.30612	-1.7551	-0.938776	-3.46939	0.673469	s_c	0393	frontal
10	curved	sharp	016a6.jpg	016s6.jpg	watch	No_Shaded	hand	left	1	0	0	1	0	2	curved_sharp	0.959184	-0.346939	-1.30612	-4.30612	-1.7551	-0.938776	-3.46939	0.673469	c_s	0166	frontal
10	curved	sharp	010a3.jpg	010s3.jpg	glasses	No_Shaded	hand	left	1	0	1	0	0	1	curved_sharp	0.959184	-0.346939	-1.30612	-4.30612	-1.7551	-0.938776	-3.46939	0.673469	c_s	0103	frontal
11	curved	sharp	016a6.jpg	016s6.jpg	watch	No_Shaded	hand	left	1	0	0	1	0	2	sharp_curved	-6.04082	-0.346939	-8.30612	-3.30612	-0.755102	-1.93878	0.530612	-1.32653	c_s	0166	frontal
11	sharp	curved	052s2.jpg	052a2.jpg	photo frame	No_Shaded	computer	right	1	0	0	1	0	2	sharp_curved	-6.04082	-0.346939	-8.30612	-3.30612	-0.755102	-1.93878	0.530612	-1.32653	s_c	0522	three_four
11	curved	sharp	034a4.jpg	034s4.jpg	sponge	Shaded	hand	left	1	0	0	1	0	2	curved_sharp	-6.04082	-0.346939	-8.30612	-3.30612	-0.755102	-1.93878	0.530612	-1.32653	c_s	0344	three_four
11	curved	sharp	012a6.jpg	012s6.jpg	door	No_Shaded	hand	right	0	1	0	1	0	2	sharp_curved	-6.04082	-0.346939	-8.30612	-3.30612	-0.755102	-1.93878	0.530612	-1.32653	c_s	0126	frontal
11	curved	sharp	010a7.jpg	010s7.jpg	remote control	No_Shaded	hand	left	1	0	0	1	0	2	sharp_curved	-6.04082	-0.346939	-8.30612	-3.30612	-0.755102	-1.93878	0.530612	-1.32653	c_s	0107	three_four
11	curved	sharp	002a5.jpg	002s5.jpg	umbrella	No_Shaded	hand	left	1	0	0	1	0	2	curved_sharp	-6.04082	-0.346939	-8.30612	-3.30612	-0.755102	-1.93878	0.530612	-1.32653	c_s	0025	frontal
11	curved	sharp	017a5.jpg	017s5.jpg	headphones	No_Shaded	hand	left	1	0	1	0	0	1	curved_sharp	-6.04082	-0.346939	-8.30612	-3.30612	-0.755102	-1.93878	0.530612	-1.32653	c_s	0175	frontal
11	curved	sharp	021a3.jpg	021s3.jpg	toaster	No_Shaded	computer	right	0	1	0	1	0	2	curved_sharp	-6.04082	-0.346939	-8.30612	-3.30612	-0.755102	-1.93878	0.530612	-1.32653	c_s	0213	three_four
11	sharp	curved	039s3.jpg	039a3.jpg	glass	Shaded	hand	right	1	0	1	0	0	1	sharp_curved	-6.04082	-0.346939	-8.30612	-3.30612	-0.755102	-1.93878	0.530612	-1.32653	s_c	0393	frontal
11	curved	sharp	049a2.jpg	049s2.jpg	tv	No_Shaded	hand	right	0	1	0	1	0	2	curved_sharp	-6.04082	-0.346939	-8.30612	-3.30612	-0.755102	-1.93878	0.530612	-1.32653	c_s	0492	frontal
11	curved	sharp	022a3.jpg	022s3.jpg	mobile phone	Shaded	hand	left	1	0	0	1	0	2	curved_sharp	-6.04082	-0.346939	-8.30612	-3.30612	-0.755102	-1.93878	0.530612	-1.32653	c_s	0223	three_four
11	curved	sharp	010a1.jpg	010s1.jpg	handbag	No_Shaded	computer	right	0	1	0	1	0	2	curved_sharp	-6.04082	-0.346939	-8.30612	-3.30612	-0.755102	-1.93878	0.530612	-1.32653	c_s	0101	frontal
11	sharp	curved	025s5.jpg	025a5.jpg	glasses	No_Shaded	hand	right	1	0	0	1	0	2	curved_sharp	-6.04082	-0.346939	-8.30612	-3.30612	-0.755102	-1.93878	0.530612	-1.32653	s_c	0255	three_four
11	sharp	curved	017s1.jpg	017a1.jpg	lighter	Shaded	hand	right	1	0	0	1	0	2	curved_sharp	-6.04082	-0.346939	-8.30612	-3.30612	-0.755102	-1.93878	0.530612	-1.32653	s_c	0171	three_four
11	sharp	curved	040s6.jpg	040a6.jpg	chair	Shaded	hand	left	0	1	0	0	1	3	sharp_curved	-6.04082	-0.346939	-8.30612	-3.30612	-0.755102	-1.93878	0.530612	-1.32653	s_c	0406	three_four
11	curved	sharp	010a4.jpg	010s4.jpg	clock	No_Shaded	computer	left	1	0	0	1	0	2	curved_sharp	-6.04082	-0.346939	-8.30612	-3.30612	-0.755102	-1.93878	0.530612	-1.32653	c_s	0104	frontal
11	curved	sharp	049a4.jpg	049s4.jpg	lamp	No_Shaded	hand	right	0	1	0	1	0	2	curved_sharp	-6.04082	-0.346939	-8.30612	-3.30612	-0.755102	-1.93878	0.530612	-1.32653	c_s	0494	frontal
11	sharp	curved	050s7.jpg	050a7.jpg	mobile phone	No_Shaded	computer	right	1	0	0	1	0	2	curved_sharp	-6.04082	-0.346939	-8.30612	-3.30612	-0.755102	-1.93878	0.530612	-1.32653	s_c	0507	frontal
11	sharp	curved	050s4.jpg	050a4.jpg	coffee maker	No_Shaded	computer	right	1	0	0	1	0	2	sharp_curved	-6.04082	-0.346939	-8.30612	-3.30612	-0.755102	-1.93878	0.530612	-1.32653	s_c	0504	frontal
11	sharp	curved	019s5.jpg	019a5.jpg	tap	Shaded	computer	left	0	1	0	1	0	2	curved_sharp	-6.04082	-0.346939	-8.30612	-3.30612	-0.755102	-1.93878	0.530612	-1.32653	s_c	0195	three_four
11	curved	sharp	034a6.jpg	034s6.jpg	radio	Shaded	hand	right	0	1	0	1	0	2	sharp_curved	-6.04082	-0.346939	-8.30612	-3.30612	-0.755102	-1.93878	0.530612	-1.32653	c_s	0346	frontal
11	curved	sharp	039a1.jpg	039s1.jpg	coffee maker	Shaded	hand	right	0	1	0	0	1	3	sharp_curved	-6.04082	-0.346939	-8.30612	-3.30612	-0.755102	-1.93878	0.530612	-1.32653	c_s	0391	frontal
11	curved	sharp	033a6.jpg	033s6.jpg	teapot	No_Shaded	hand	left	1	0	0	1	0	2	curved_sharp	-6.04082	-0.346939	-8.30612	-3.30612	-0.755102	-1.93878	0.530612	-1.32653	c_s	0336	frontal
11	sharp	curved	002s3.jpg	002a3.jpg	lamp	No_Shaded	hand	right	1	0	1	0	0	1	sharp_curved	-6.04082	-0.346939	-8.30612	-3.30612	-0.755102	-1.93878	0.530612	-1.32653	s_c	0023	three_four
11	sharp	curved	010s3.jpg	010a3.jpg	glasses	No_Shaded	hand	right	1	0	1	0	0	1	sharp_curved	-6.04082	-0.346939	-8.30612	-3.30612	-0.755102	-1.93878	0.530612	-1.32653	s_c	0103	frontal
11	sharp	curved	019s4.jpg	019a4.jpg	duct tape	Shaded	computer	left	0	1	0	0	1	3	sharp_curved	-6.04082	-0.346939	-8.30612	-3.30612	-0.755102	-1.93878	0.530612	-1.32653	s_c	0194	three_four
11	curved	sharp	040a5.jpg	040s5.jpg	watch	Shaded	hand	left	1	0	0	1	0	2	sharp_curved	-6.04082	-0.346939	-8.30612	-3.30612	-0.755102	-1.93878	0.530612	-1.32653	c_s	0405	three_four
11	sharp	curved	027s2.jpg	027a2.jpg	electric guitar	No_Shaded	computer	right	1	0	0	1	0	2	sharp_curved	-6.04082	-0.346939	-8.30612	-3.30612	-0.755102	-1.93878	0.530612	-1.32653	s_c	0272	frontal
11	curved	sharp	016a4.jpg	016s4.jpg	lightbulb	No_Shaded	hand	left	1	0	1	0	0	1	curved_sharp	-6.04082	-0.346939	-8.30612	-3.30612	-0.755102	-1.93878	0.530612	-1.32653	c_s	0164	frontal
11	curved	sharp	001a1.jpg	001s1.jpg	hat	No_Shaded	computer	left	1	0	0	1	0	2	curved_sharp	-6.04082	-0.346939	-8.30612	-3.30612	-0.755102	-1.93878	0.530612	-1.32653	c_s	0011	three_four
11	curved	sharp	022a4.jpg	022s4.jpg	glass/cup	Shaded	hand	left	1	0	0	1	0	2	curved_sharp	-6.04082	-0.346939	-8.30612	-3.30612	-0.755102	-1.93878	0.530612	-1.32653	c_s	0224	frontal
11	curved	sharp	025a4.jpg	025s4.jpg	handle	No_Shaded	hand	right	0	1	0	1	0	2	curved_sharp	-6.04082	-0.346939	-8.30612	-3.30612	-0.755102	-1.93878	0.530612	-1.32653	c_s	0254	frontal
11	sharp	curved	021s4.jpg	021a4.jpg	remote control	No_Shaded	computer	right	1	0	0	1	0	2	curved_sharp	-6.04082	-0.346939	-8.30612	-3.30612	-0.755102	-1.93878	0.530612	-1.32653	s_c	0214	three_four
11	sharp	curved	040s2.jpg	040a2.jpg	scissors	Shaded	hand	right	1	0	1	0	0	1	sharp_curved	-6.04082	-0.346939	-8.30612	-3.30612	-0.755102	-1.93878	0.530612	-1.32653	s_c	0402	three_four
11	curved	sharp	010a6.jpg	010s6.jpg	mirror	No_Shaded	computer	right	0	1	0	1	0	2	sharp_curved	-6.04082	-0.346939	-8.30612	-3.30612	-0.755102	-1.93878	0.530612	-1.32653	c_s	0106	frontal
11	sharp	curved	040s7.jpg	040a7.jpg	pencil sharpener	Shaded	hand	left	0	1	0	0	1	3	curved_sharp	-6.04082	-0.346939	-8.30612	-3.30612	-0.755102	-1.93878	0.530612	-1.32653	s_c	0407	three_four
11	curved	sharp	001a3.jpg	001s3.jpg	pen	No_Shaded	computer	left	1	0	0	1	0	2	sharp_curved	-6.04082	-0.346939	-8.30612	-3.30612	-0.755102	-1.93878	0.530612	-1.32653	c_s	0013	three_four
11	curved	sharp	034a3.jpg	034s3.jpg	handle	Shaded	hand	right	0	1	0	0	1	3	curved_sharp	-6.04082	-0.346939	-8.30612	-3.30612	-0.755102	-1.93878	0.530612	-1.32653	c_s	0343	frontal
11	curved	sharp	008a1.jpg	008s1.jpg	mirror	No_Shaded	computer	right	0	1	0	1	0	2	sharp_curved	-6.04082	-0.346939	-8.30612	-3.30612	-0.755102	-1.93878	0.530612	-1.32653	c_s	0081	three_four
11	curved	sharp	014a5.jpg	014s5.jpg	cap	No_Shaded	hand	left	1	0	1	0	0	1	curved_sharp	-6.04082	-0.346939	-8.30612	-3.30612	-0.755102	-1.93878	0.530612	-1.32653	c_s	0145	three_four
11	sharp	curved	025s6.jpg	025a6.jpg	comb	No_Shaded	hand	right	1	0	1	0	0	1	sharp_curved	-6.04082	-0.346939	-8.30612	-3.30612	-0.755102	-1.93878	0.530612	-1.32653	s_c	0256	frontal
11	sharp	curved	049s1.jpg	049a1.jpg	backpack	No_Shaded	hand	left	0	1	0	1	0	2	sharp_curved	-6.04082	-0.346939	-8.30612	-3.30612	-0.755102	-1.93878	0.530612	-1.32653	s_c	0491	three_four
11	sharp	curved	034s1.jpg	034a1.jpg	jug	Shaded	hand	right	1	0	0	1	0	2	curved_sharp	-6.04082	-0.346939	-8.30612	-3.30612	-0.755102	-1.93878	0.530612	-1.32653	s_c	0341	frontal
11	sharp	curved	050s5.jpg	050a5.jpg	tvmonitor	No_Shaded	computer	right	1	0	0	1	0	2	curved_sharp	-6.04082	-0.346939	-8.30612	-3.30612	-0.755102	-1.93878	0.530612	-1.32653	s_c	0505	frontal
11	curved	sharp	033a3.jpg	033s3.jpg	toaster	No_Shaded	hand	right	0	1	0	0	1	3	sharp_curved	-6.04082	-0.346939	-8.30612	-3.30612	-0.755102	-1.93878	0.530612	-1.32653	c_s	0333	three_four
12	sharp	curved	010s7.jpg	010a7.jpg	remote control	No_Shaded	hand	right	1	0	1	0	0	1	sharp_curved	-2.04082	-2.34694	-9.30612	-2.30612	0.244898	-1.93878	-4.46939	-2.32653	s_c	0107	three_four
12	curved	sharp	050a7.jpg	050s7.jpg	mobile phone	No_Shaded	computer	left	1	0	0	1	0	2	curved_sharp	-2.04082	-2.34694	-9.30612	-2.30612	0.244898	-1.93878	-4.46939	-2.32653	c_s	0507	frontal
12	sharp	curved	025s6.jpg	025a6.jpg	comb	No_Shaded	hand	right	1	0	1	0	0	1	sharp_curved	-2.04082	-2.34694	-9.30612	-2.30612	0.244898	-1.93878	-4.46939	-2.32653	s_c	0256	frontal
12	curved	sharp	016a4.jpg	016s4.jpg	lightbulb	No_Shaded	hand	left	1	0	1	0	0	1	sharp_curved	-2.04082	-2.34694	-9.30612	-2.30612	0.244898	-1.93878	-4.46939	-2.32653	c_s	0164	frontal
12	curved	sharp	010a1.jpg	010s1.jpg	handbag	No_Shaded	computer	left	1	0	1	0	0	1	curved_sharp	-2.04082	-2.34694	-9.30612	-2.30612	0.244898	-1.93878	-4.46939	-2.32653	c_s	0101	frontal
12	sharp	curved	034s6.jpg	034a6.jpg	radio	Shaded	hand	left	0	1	0	0	1	3	sharp_curved	-2.04082	-2.34694	-9.30612	-2.30612	0.244898	-1.93878	-4.46939	-2.32653	s_c	0346	frontal
12	sharp	curved	012s6.jpg	012a6.jpg	door	No_Shaded	hand	right	1	0	0	0	1	3	curved_sharp	-2.04082	-2.34694	-9.30612	-2.30612	0.244898	-1.93878	-4.46939	-2.32653	s_c	0126	frontal
12	curved	sharp	039a3.jpg	039s3.jpg	glass	Shaded	hand	left	1	0	1	0	0	1	sharp_curved	-2.04082	-2.34694	-9.30612	-2.30612	0.244898	-1.93878	-4.46939	-2.32653	c_s	0393	frontal
12	curved	sharp	017a5.jpg	017s5.jpg	headphones	No_Shaded	hand	left	1	0	1	0	0	1	curved_sharp	-2.04082	-2.34694	-9.30612	-2.30612	0.244898	-1.93878	-4.46939	-2.32653	c_s	0175	frontal
12	curved	sharp	002a3.jpg	002s3.jpg	lamp	No_Shaded	hand	left	1	0	1	0	0	1	sharp_curved	-2.04082	-2.34694	-9.30612	-2.30612	0.244898	-1.93878	-4.46939	-2.32653	c_s	0023	three_four
12	sharp	curved	034s3.jpg	034a3.jpg	handle	Shaded	hand	right	1	0	0	1	0	2	curved_sharp	-2.04082	-2.34694	-9.30612	-2.30612	0.244898	-1.93878	-4.46939	-2.32653	s_c	0343	frontal
12	curved	sharp	040a2.jpg	040s2.jpg	scissors	Shaded	hand	left	1	0	1	0	0	1	curved_sharp	-2.04082	-2.34694	-9.30612	-2.30612	0.244898	-1.93878	-4.46939	-2.32653	c_s	0402	three_four
12	sharp	curved	049s1.jpg	049a1.jpg	backpack	No_Shaded	hand	right	1	0	1	0	0	1	sharp_curved	-2.04082	-2.34694	-9.30612	-2.30612	0.244898	-1.93878	-4.46939	-2.32653	s_c	0491	three_four
12	sharp	curved	034s1.jpg	034a1.jpg	jug	Shaded	hand	right	1	0	1	0	0	1	curved_sharp	-2.04082	-2.34694	-9.30612	-2.30612	0.244898	-1.93878	-4.46939	-2.32653	s_c	0341	frontal
12	curved	sharp	049a4.jpg	049s4.jpg	lamp	No_Shaded	hand	left	1	0	0	1	0	2	sharp_curved	-2.04082	-2.34694	-9.30612	-2.30612	0.244898	-1.93878	-4.46939	-2.32653	c_s	0494	frontal
12	curved	sharp	039a1.jpg	039s1.jpg	coffee maker	Shaded	hand	right	0	1	0	0	1	3	curved_sharp	-2.04082	-2.34694	-9.30612	-2.30612	0.244898	-1.93878	-4.46939	-2.32653	c_s	0391	frontal
12	curved	sharp	025a4.jpg	025s4.jpg	handle	No_Shaded	hand	left	1	0	0	1	0	2	sharp_curved	-2.04082	-2.34694	-9.30612	-2.30612	0.244898	-1.93878	-4.46939	-2.32653	c_s	0254	frontal
12	sharp	curved	021s4.jpg	021a4.jpg	remote control	No_Shaded	computer	right	1	0	1	0	0	1	curved_sharp	-2.04082	-2.34694	-9.30612	-2.30612	0.244898	-1.93878	-4.46939	-2.32653	s_c	0214	three_four
12	curved	sharp	052a2.jpg	052s2.jpg	photo frame	No_Shaded	computer	left	1	0	0	0	1	3	curved_sharp	-2.04082	-2.34694	-9.30612	-2.30612	0.244898	-1.93878	-4.46939	-2.32653	c_s	0522	three_four
12	sharp	curved	049s2.jpg	049a2.jpg	tv	No_Shaded	hand	right	1	0	0	0	1	3	sharp_curved	-2.04082	-2.34694	-9.30612	-2.30612	0.244898	-1.93878	-4.46939	-2.32653	s_c	0492	frontal
12	curved	sharp	001a1.jpg	001s1.jpg	hat	No_Shaded	computer	right	0	1	0	0	1	3	curved_sharp	-2.04082	-2.34694	-9.30612	-2.30612	0.244898	-1.93878	-4.46939	-2.32653	c_s	0011	three_four
12	sharp	curved	022s3.jpg	022a3.jpg	mobile phone	Shaded	hand	right	1	0	1	0	0	1	curved_sharp	-2.04082	-2.34694	-9.30612	-2.30612	0.244898	-1.93878	-4.46939	-2.32653	s_c	0223	three_four
12	sharp	curved	001s3.jpg	001a3.jpg	pen	No_Shaded	computer	right	1	0	1	0	0	1	curved_sharp	-2.04082	-2.34694	-9.30612	-2.30612	0.244898	-1.93878	-4.46939	-2.32653	s_c	0013	three_four
12	sharp	curved	034s4.jpg	034a4.jpg	sponge	Shaded	hand	left	0	1	0	0	1	3	curved_sharp	-2.04082	-2.34694	-9.30612	-2.30612	0.244898	-1.93878	-4.46939	-2.32653	s_c	0344	three_four
12	curved	sharp	010a3.jpg	010s3.jpg	glasses	No_Shaded	hand	left	1	0	1	0	0	1	curved_sharp	-2.04082	-2.34694	-9.30612	-2.30612	0.244898	-1.93878	-4.46939	-2.32653	c_s	0103	frontal
12	sharp	curved	025s5.jpg	025a5.jpg	glasses	No_Shaded	hand	right	1	0	1	0	0	1	sharp_curved	-2.04082	-2.34694	-9.30612	-2.30612	0.244898	-1.93878	-4.46939	-2.32653	s_c	0255	three_four
12	sharp	curved	014s5.jpg	014a5.jpg	cap	No_Shaded	hand	right	1	0	1	0	0	1	curved_sharp	-2.04082	-2.34694	-9.30612	-2.30612	0.244898	-1.93878	-4.46939	-2.32653	s_c	0145	three_four
12	sharp	curved	017s1.jpg	017a1.jpg	lighter	Shaded	hand	right	1	0	1	0	0	1	sharp_curved	-2.04082	-2.34694	-9.30612	-2.30612	0.244898	-1.93878	-4.46939	-2.32653	s_c	0171	three_four
12	sharp	curved	019s4.jpg	019a4.jpg	duct tape	Shaded	computer	right	1	0	1	0	0	1	sharp_curved	-2.04082	-2.34694	-9.30612	-2.30612	0.244898	-1.93878	-4.46939	-2.32653	s_c	0194	three_four
12	sharp	curved	010s4.jpg	010a4.jpg	clock	No_Shaded	computer	right	1	0	1	0	0	1	sharp_curved	-2.04082	-2.34694	-9.30612	-2.30612	0.244898	-1.93878	-4.46939	-2.32653	s_c	0104	frontal
12	sharp	curved	040s5.jpg	040a5.jpg	watch	Shaded	hand	right	1	0	0	1	0	2	curved_sharp	-2.04082	-2.34694	-9.30612	-2.30612	0.244898	-1.93878	-4.46939	-2.32653	s_c	0405	three_four
12	curved	sharp	033a6.jpg	033s6.jpg	teapot	No_Shaded	hand	left	1	0	1	0	0	1	curved_sharp	-2.04082	-2.34694	-9.30612	-2.30612	0.244898	-1.93878	-4.46939	-2.32653	c_s	0336	frontal
12	sharp	curved	040s7.jpg	040a7.jpg	pencil sharpener	Shaded	hand	left	0	1	0	0	1	3	curved_sharp	-2.04082	-2.34694	-9.30612	-2.30612	0.244898	-1.93878	-4.46939	-2.32653	s_c	0407	three_four
12	curved	sharp	016a6.jpg	016s6.jpg	watch	No_Shaded	hand	left	1	0	0	1	0	2	sharp_curved	-2.04082	-2.34694	-9.30612	-2.30612	0.244898	-1.93878	-4.46939	-2.32653	c_s	0166	frontal
12	curved	sharp	040a6.jpg	040s6.jpg	chair	Shaded	hand	left	1	0	1	0	0	1	curved_sharp	-2.04082	-2.34694	-9.30612	-2.30612	0.244898	-1.93878	-4.46939	-2.32653	c_s	0406	three_four
12	sharp	curved	019s5.jpg	019a5.jpg	tap	Shaded	computer	right	1	0	0	1	0	2	curved_sharp	-2.04082	-2.34694	-9.30612	-2.30612	0.244898	-1.93878	-4.46939	-2.32653	s_c	0195	three_four
12	sharp	curved	033s3.jpg	033a3.jpg	toaster	No_Shaded	hand	left	0	1	0	0	1	3	sharp_curved	-2.04082	-2.34694	-9.30612	-2.30612	0.244898	-1.93878	-4.46939	-2.32653	s_c	0333	three_four
12	curved	sharp	008a1.jpg	008s1.jpg	mirror	No_Shaded	computer	right	0	1	0	0	1	3	curved_sharp	-2.04082	-2.34694	-9.30612	-2.30612	0.244898	-1.93878	-4.46939	-2.32653	c_s	0081	three_four
12	sharp	curved	010s6.jpg	010a6.jpg	mirror	No_Shaded	computer	left	0	1	0	1	0	2	sharp_curved	-2.04082	-2.34694	-9.30612	-2.30612	0.244898	-1.93878	-4.46939	-2.32653	s_c	0106	frontal
12	sharp	curved	002s5.jpg	002a5.jpg	umbrella	No_Shaded	hand	right	1	0	1	0	0	1	sharp_curved	-2.04082	-2.34694	-9.30612	-2.30612	0.244898	-1.93878	-4.46939	-2.32653	s_c	0025	frontal
12	curved	sharp	022a4.jpg	022s4.jpg	glass/cup	Shaded	hand	left	1	0	1	0	0	1	curved_sharp	-2.04082	-2.34694	-9.30612	-2.30612	0.244898	-1.93878	-4.46939	-2.32653	c_s	0224	frontal
12	sharp	curved	027s2.jpg	027a2.jpg	electric guitar	No_Shaded	computer	right	1	0	1	0	0	1	sharp_curved	-2.04082	-2.34694	-9.30612	-2.30612	0.244898	-1.93878	-4.46939	-2.32653	s_c	0272	frontal
12	sharp	curved	050s4.jpg	050a4.jpg	coffee maker	No_Shaded	computer	right	1	0	0	0	1	3	curved_sharp	-2.04082	-2.34694	-9.30612	-2.30612	0.244898	-1.93878	-4.46939	-2.32653	s_c	0504	frontal
12	curved	sharp	021a3.jpg	021s3.jpg	toaster	No_Shaded	computer	right	0	1	0	0	1	3	curved_sharp	-2.04082	-2.34694	-9.30612	-2.30612	0.244898	-1.93878	-4.46939	-2.32653	c_s	0213	three_four
12	curved	sharp	050a5.jpg	050s5.jpg	tvmonitor	No_Shaded	computer	left	1	0	0	0	1	3	curved_sharp	-2.04082	-2.34694	-9.30612	-2.30612	0.244898	-1.93878	-4.46939	-2.32653	c_s	0505	frontal
13	sharp	curved	040s6.jpg	040a6.jpg	chair	Shaded	hand	right	1	0	0	1	0	2	curved_sharp	0.959184	1.65306	-3.30612	-0.306122	1.2449	-1.93878	-1.46939	-4.32653	s_c	0406	three_four
13	sharp	curved	049s1.jpg	049a1.jpg	backpack	No_Shaded	hand	right	1	0	0	1	0	2	sharp_curved	0.959184	1.65306	-3.30612	-0.306122	1.2449	-1.93878	-1.46939	-4.32653	s_c	0491	three_four
13	curved	sharp	019a4.jpg	019s4.jpg	duct tape	Shaded	computer	right	0	1	0	0	1	3	sharp_curved	0.959184	1.65306	-3.30612	-0.306122	1.2449	-1.93878	-1.46939	-4.32653	c_s	0194	three_four
13	sharp	curved	050s4.jpg	050a4.jpg	coffee maker	No_Shaded	computer	right	1	0	0	1	0	2	curved_sharp	0.959184	1.65306	-3.30612	-0.306122	1.2449	-1.93878	-1.46939	-4.32653	s_c	0504	frontal
13	sharp	curved	002s3.jpg	002a3.jpg	lamp	No_Shaded	hand	right	1	0	1	0	0	1	curved_sharp	0.959184	1.65306	-3.30612	-0.306122	1.2449	-1.93878	-1.46939	-4.32653	s_c	0023	three_four
13	sharp	curved	002s5.jpg	002a5.jpg	umbrella	No_Shaded	hand	left	0	1	0	1	0	2	sharp_curved	0.959184	1.65306	-3.30612	-0.306122	1.2449	-1.93878	-1.46939	-4.32653	s_c	0025	frontal
13	curved	sharp	019a5.jpg	019s5.jpg	tap	Shaded	computer	right	0	1	1	0	0	1	sharp_curved	0.959184	1.65306	-3.30612	-0.306122	1.2449	-1.93878	-1.46939	-4.32653	c_s	0195	three_four
13	sharp	curved	010s6.jpg	010a6.jpg	mirror	No_Shaded	computer	right	1	0	0	0	1	3	sharp_curved	0.959184	1.65306	-3.30612	-0.306122	1.2449	-1.93878	-1.46939	-4.32653	s_c	0106	frontal
13	sharp	curved	052s2.jpg	052a2.jpg	photo frame	No_Shaded	computer	right	1	0	0	1	0	2	curved_sharp	0.959184	1.65306	-3.30612	-0.306122	1.2449	-1.93878	-1.46939	-4.32653	s_c	0522	three_four
13	sharp	curved	008s1.jpg	008a1.jpg	mirror	No_Shaded	computer	right	1	0	0	0	1	3	curved_sharp	0.959184	1.65306	-3.30612	-0.306122	1.2449	-1.93878	-1.46939	-4.32653	s_c	0081	three_four
13	curved	sharp	027a2.jpg	027s2.jpg	electric guitar	No_Shaded	computer	left	1	0	1	0	0	1	curved_sharp	0.959184	1.65306	-3.30612	-0.306122	1.2449	-1.93878	-1.46939	-4.32653	c_s	0272	frontal
13	curved	sharp	010a1.jpg	010s1.jpg	handbag	No_Shaded	computer	left	1	0	0	1	0	2	sharp_curved	0.959184	1.65306	-3.30612	-0.306122	1.2449	-1.93878	-1.46939	-4.32653	c_s	0101	frontal
13	sharp	curved	040s2.jpg	040a2.jpg	scissors	Shaded	hand	right	1	0	1	0	0	1	sharp_curved	0.959184	1.65306	-3.30612	-0.306122	1.2449	-1.93878	-1.46939	-4.32653	s_c	0402	three_four
13	sharp	curved	049s2.jpg	049a2.jpg	tv	No_Shaded	hand	right	1	0	0	0	1	3	curved_sharp	0.959184	1.65306	-3.30612	-0.306122	1.2449	-1.93878	-1.46939	-4.32653	s_c	0492	frontal
13	sharp	curved	022s4.jpg	022a4.jpg	glass/cup	Shaded	hand	left	0	1	0	1	0	2	curved_sharp	0.959184	1.65306	-3.30612	-0.306122	1.2449	-1.93878	-1.46939	-4.32653	s_c	0224	frontal
13	sharp	curved	050s5.jpg	050a5.jpg	tvmonitor	No_Shaded	computer	right	1	0	0	0	1	3	curved_sharp	0.959184	1.65306	-3.30612	-0.306122	1.2449	-1.93878	-1.46939	-4.32653	s_c	0505	frontal
13	curved	sharp	010a4.jpg	010s4.jpg	clock	No_Shaded	computer	right	0	1	1	0	0	1	curved_sharp	0.959184	1.65306	-3.30612	-0.306122	1.2449	-1.93878	-1.46939	-4.32653	c_s	0104	frontal
13	sharp	curved	016s6.jpg	016a6.jpg	watch	No_Shaded	hand	left	0	1	1	0	0	1	sharp_curved	0.959184	1.65306	-3.30612	-0.306122	1.2449	-1.93878	-1.46939	-4.32653	s_c	0166	frontal
13	curved	sharp	010a3.jpg	010s3.jpg	glasses	No_Shaded	hand	left	1	0	1	0	0	1	curved_sharp	0.959184	1.65306	-3.30612	-0.306122	1.2449	-1.93878	-1.46939	-4.32653	c_s	0103	frontal
13	sharp	curved	039s1.jpg	039a1.jpg	coffee maker	Shaded	hand	left	0	1	0	0	1	3	curved_sharp	0.959184	1.65306	-3.30612	-0.306122	1.2449	-1.93878	-1.46939	-4.32653	s_c	0391	frontal
13	curved	sharp	025a5.jpg	025s5.jpg	glasses	No_Shaded	hand	left	1	0	1	0	0	1	sharp_curved	0.959184	1.65306	-3.30612	-0.306122	1.2449	-1.93878	-1.46939	-4.32653	c_s	0255	three_four
13	curved	sharp	021a3.jpg	021s3.jpg	toaster	No_Shaded	computer	right	0	1	0	0	1	3	sharp_curved	0.959184	1.65306	-3.30612	-0.306122	1.2449	-1.93878	-1.46939	-4.32653	c_s	0213	three_four
13	sharp	curved	033s3.jpg	033a3.jpg	toaster	No_Shaded	hand	left	0	1	0	0	1	3	curved_sharp	0.959184	1.65306	-3.30612	-0.306122	1.2449	-1.93878	-1.46939	-4.32653	s_c	0333	three_four
13	sharp	curved	034s1.jpg	034a1.jpg	jug	Shaded	hand	left	0	1	0	0	1	3	curved_sharp	0.959184	1.65306	-3.30612	-0.306122	1.2449	-1.93878	-1.46939	-4.32653	s_c	0341	frontal
13	sharp	curved	040s5.jpg	040a5.jpg	watch	Shaded	hand	left	0	1	0	1	0	2	sharp_curved	0.959184	1.65306	-3.30612	-0.306122	1.2449	-1.93878	-1.46939	-4.32653	s_c	0405	three_four
13	sharp	curved	025s6.jpg	025a6.jpg	comb	No_Shaded	hand	right	1	0	1	0	0	1	sharp_curved	0.959184	1.65306	-3.30612	-0.306122	1.2449	-1.93878	-1.46939	-4.32653	s_c	0256	frontal
13	sharp	curved	017s1.jpg	017a1.jpg	lighter	Shaded	hand	right	1	0	1	0	0	1	sharp_curved	0.959184	1.65306	-3.30612	-0.306122	1.2449	-1.93878	-1.46939	-4.32653	s_c	0171	three_four
13	sharp	curved	025s4.jpg	025a4.jpg	handle	No_Shaded	hand	right	1	0	1	0	0	1	curved_sharp	0.959184	1.65306	-3.30612	-0.306122	1.2449	-1.93878	-1.46939	-4.32653	s_c	0254	frontal
13	curved	sharp	040a7.jpg	040s7.jpg	pencil sharpener	Shaded	hand	right	0	1	0	0	1	3	sharp_curved	0.959184	1.65306	-3.30612	-0.306122	1.2449	-1.93878	-1.46939	-4.32653	c_s	0407	three_four
13	curved	sharp	012a6.jpg	012s6.jpg	door	No_Shaded	hand	right	0	1	0	0	1	3	sharp_curved	0.959184	1.65306	-3.30612	-0.306122	1.2449	-1.93878	-1.46939	-4.32653	c_s	0126	frontal
13	curved	sharp	050a7.jpg	050s7.jpg	mobile phone	No_Shaded	computer	right	0	1	1	0	0	1	sharp_curved	0.959184	1.65306	-3.30612	-0.306122	1.2449	-1.93878	-1.46939	-4.32653	c_s	0507	frontal
13	curved	sharp	014a5.jpg	014s5.jpg	cap	No_Shaded	hand	left	1	0	0	1	0	2	curved_sharp	0.959184	1.65306	-3.30612	-0.306122	1.2449	-1.93878	-1.46939	-4.32653	c_s	0145	three_four
13	sharp	curved	022s3.jpg	022a3.jpg	mobile phone	Shaded	hand	right	1	0	1	0	0	1	curved_sharp	0.959184	1.65306	-3.30612	-0.306122	1.2449	-1.93878	-1.46939	-4.32653	s_c	0223	three_four
13	curved	sharp	016a4.jpg	016s4.jpg	lightbulb	No_Shaded	hand	left	1	0	1	0	0	1	curved_sharp	0.959184	1.65306	-3.30612	-0.306122	1.2449	-1.93878	-1.46939	-4.32653	c_s	0164	frontal
13	sharp	curved	049s4.jpg	049a4.jpg	lamp	No_Shaded	hand	left	0	1	0	1	0	2	sharp_curved	0.959184	1.65306	-3.30612	-0.306122	1.2449	-1.93878	-1.46939	-4.32653	s_c	0494	frontal
13	sharp	curved	021s4.jpg	021a4.jpg	remote control	No_Shaded	computer	right	1	0	0	0	1	3	sharp_curved	0.959184	1.65306	-3.30612	-0.306122	1.2449	-1.93878	-1.46939	-4.32653	s_c	0214	three_four
13	curved	sharp	033a6.jpg	033s6.jpg	teapot	No_Shaded	hand	left	1	0	1	0	0	1	curved_sharp	0.959184	1.65306	-3.30612	-0.306122	1.2449	-1.93878	-1.46939	-4.32653	c_s	0336	frontal
13	sharp	curved	010s7.jpg	010a7.jpg	remote control	No_Shaded	hand	right	1	0	0	0	1	3	curved_sharp	0.959184	1.65306	-3.30612	-0.306122	1.2449	-1.93878	-1.46939	-4.32653	s_c	0107	three_four
13	curved	sharp	001a3.jpg	001s3.jpg	pen	No_Shaded	computer	right	0	1	1	0	0	1	sharp_curved	0.959184	1.65306	-3.30612	-0.306122	1.2449	-1.93878	-1.46939	-4.32653	c_s	0013	three_four
13	curved	sharp	017a5.jpg	017s5.jpg	headphones	No_Shaded	hand	left	1	0	1	0	0	1	sharp_curved	0.959184	1.65306	-3.30612	-0.306122	1.2449	-1.93878	-1.46939	-4.32653	c_s	0175	frontal
13	sharp	curved	034s6.jpg	034a6.jpg	radio	Shaded	hand	left	0	1	0	0	1	3	curved_sharp	0.959184	1.65306	-3.30612	-0.306122	1.2449	-1.93878	-1.46939	-4.32653	s_c	0346	frontal
13	sharp	curved	039s3.jpg	039a3.jpg	glass	Shaded	hand	right	1	0	1	0	0	1	sharp_curved	0.959184	1.65306	-3.30612	-0.306122	1.2449	-1.93878	-1.46939	-4.32653	s_c	0393	frontal
13	curved	sharp	034a3.jpg	034s3.jpg	handle	Shaded	hand	right	0	1	1	0	0	1	curved_sharp	0.959184	1.65306	-3.30612	-0.306122	1.2449	-1.93878	-1.46939	-4.32653	c_s	0343	frontal
13	curved	sharp	001a1.jpg	001s1.jpg	hat	No_Shaded	computer	left	1	0	0	1	0	2	sharp_curved	0.959184	1.65306	-3.30612	-0.306122	1.2449	-1.93878	-1.46939	-4.32653	c_s	0011	three_four
13	curved	sharp	034a4.jpg	034s4.jpg	sponge	Shaded	hand	right	0	1	0	0	1	3	sharp_curved	0.959184	1.65306	-3.30612	-0.306122	1.2449	-1.93878	-1.46939	-4.32653	c_s	0344	three_four
14	curved	sharp	022a3.jpg	022s3.jpg	mobile phone	Shaded	hand	right	0	1	0	1	0	2	curved_sharp	-7.04082	-1.34694	-0.306122	-1.30612	1.2449	-1.93878	-1.46939	-2.32653	c_s	0223	three_four
14	sharp	curved	022s4.jpg	022a4.jpg	glass/cup	Shaded	hand	right	1	0	1	0	0	1	curved_sharp	-7.04082	-1.34694	-0.306122	-1.30612	1.2449	-1.93878	-1.46939	-2.32653	s_c	0224	frontal
14	curved	sharp	049a4.jpg	049s4.jpg	lamp	No_Shaded	hand	right	0	1	0	1	0	2	sharp_curved	-7.04082	-1.34694	-0.306122	-1.30612	1.2449	-1.93878	-1.46939	-2.32653	c_s	0494	frontal
14	curved	sharp	034a4.jpg	034s4.jpg	sponge	Shaded	hand	right	0	1	0	1	0	2	sharp_curved	-7.04082	-1.34694	-0.306122	-1.30612	1.2449	-1.93878	-1.46939	-2.32653	c_s	0344	three_four
14	curved	sharp	027a2.jpg	027s2.jpg	electric guitar	No_Shaded	computer	left	1	0	1	0	0	1	curved_sharp	-7.04082	-1.34694	-0.306122	-1.30612	1.2449	-1.93878	-1.46939	-2.32653	c_s	0272	frontal
14	curved	sharp	040a6.jpg	040s6.jpg	chair	Shaded	hand	left	1	0	1	0	0	1	sharp_curved	-7.04082	-1.34694	-0.306122	-1.30612	1.2449	-1.93878	-1.46939	-2.32653	c_s	0406	three_four
14	sharp	curved	019s5.jpg	019a5.jpg	tap	Shaded	computer	left	0	1	0	1	0	2	sharp_curved	-7.04082	-1.34694	-0.306122	-1.30612	1.2449	-1.93878	-1.46939	-2.32653	s_c	0195	three_four
14	curved	sharp	040a2.jpg	040s2.jpg	scissors	Shaded	hand	left	1	0	1	0	0	1	sharp_curved	-7.04082	-1.34694	-0.306122	-1.30612	1.2449	-1.93878	-1.46939	-2.32653	c_s	0402	three_four
14	curved	sharp	052a2.jpg	052s2.jpg	photo frame	No_Shaded	computer	right	0	1	0	1	0	2	sharp_curved	-7.04082	-1.34694	-0.306122	-1.30612	1.2449	-1.93878	-1.46939	-2.32653	c_s	0522	three_four
14	sharp	curved	010s1.jpg	010a1.jpg	handbag	No_Shaded	computer	left	0	1	1	0	0	1	sharp_curved	-7.04082	-1.34694	-0.306122	-1.30612	1.2449	-1.93878	-1.46939	-2.32653	s_c	0101	frontal
14	sharp	curved	025s5.jpg	025a5.jpg	glasses	No_Shaded	hand	right	1	0	1	0	0	1	sharp_curved	-7.04082	-1.34694	-0.306122	-1.30612	1.2449	-1.93878	-1.46939	-2.32653	s_c	0255	three_four
14	sharp	curved	010s7.jpg	010a7.jpg	remote control	No_Shaded	hand	left	0	1	0	1	0	2	curved_sharp	-7.04082	-1.34694	-0.306122	-1.30612	1.2449	-1.93878	-1.46939	-2.32653	s_c	0107	three_four
14	curved	sharp	034a3.jpg	034s3.jpg	handle	Shaded	hand	right	0	1	0	1	0	2	sharp_curved	-7.04082	-1.34694	-0.306122	-1.30612	1.2449	-1.93878	-1.46939	-2.32653	c_s	0343	frontal
14	curved	sharp	033a3.jpg	033s3.jpg	toaster	No_Shaded	hand	right	0	1	1	0	0	1	sharp_curved	-7.04082	-1.34694	-0.306122	-1.30612	1.2449	-1.93878	-1.46939	-2.32653	c_s	0333	three_four
14	sharp	curved	001s3.jpg	001a3.jpg	pen	No_Shaded	computer	left	0	1	0	1	0	2	sharp_curved	-7.04082	-1.34694	-0.306122	-1.30612	1.2449	-1.93878	-1.46939	-2.32653	s_c	0013	three_four
14	sharp	curved	034s1.jpg	034a1.jpg	jug	Shaded	hand	left	0	1	0	1	0	2	curved_sharp	-7.04082	-1.34694	-0.306122	-1.30612	1.2449	-1.93878	-1.46939	-2.32653	s_c	0341	frontal
14	sharp	curved	039s1.jpg	039a1.jpg	coffee maker	Shaded	hand	left	0	1	0	0	1	3	curved_sharp	-7.04082	-1.34694	-0.306122	-1.30612	1.2449	-1.93878	-1.46939	-2.32653	s_c	0391	frontal
14	sharp	curved	039s3.jpg	039a3.jpg	glass	Shaded	hand	right	1	0	1	0	0	1	sharp_curved	-7.04082	-1.34694	-0.306122	-1.30612	1.2449	-1.93878	-1.46939	-2.32653	s_c	0393	frontal
14	curved	sharp	050a7.jpg	050s7.jpg	mobile phone	No_Shaded	computer	right	0	1	0	1	0	2	curved_sharp	-7.04082	-1.34694	-0.306122	-1.30612	1.2449	-1.93878	-1.46939	-2.32653	c_s	0507	frontal
14	curved	sharp	050a4.jpg	050s4.jpg	coffee maker	No_Shaded	computer	right	0	1	0	1	0	2	sharp_curved	-7.04082	-1.34694	-0.306122	-1.30612	1.2449	-1.93878	-1.46939	-2.32653	c_s	0504	frontal
14	curved	sharp	002a5.jpg	002s5.jpg	umbrella	No_Shaded	hand	left	1	0	0	1	0	2	sharp_curved	-7.04082	-1.34694	-0.306122	-1.30612	1.2449	-1.93878	-1.46939	-2.32653	c_s	0025	frontal
14	curved	sharp	008a1.jpg	008s1.jpg	mirror	No_Shaded	computer	right	0	1	0	1	0	2	curved_sharp	-7.04082	-1.34694	-0.306122	-1.30612	1.2449	-1.93878	-1.46939	-2.32653	c_s	0081	three_four
14	curved	sharp	010a6.jpg	010s6.jpg	mirror	No_Shaded	computer	right	0	1	0	0	1	3	sharp_curved	-7.04082	-1.34694	-0.306122	-1.30612	1.2449	-1.93878	-1.46939	-2.32653	c_s	0106	frontal
14	curved	sharp	034a6.jpg	034s6.jpg	radio	Shaded	hand	left	1	0	1	0	0	1	sharp_curved	-7.04082	-1.34694	-0.306122	-1.30612	1.2449	-1.93878	-1.46939	-2.32653	c_s	0346	frontal
14	sharp	curved	050s5.jpg	050a5.jpg	tvmonitor	No_Shaded	computer	right	1	0	0	0	1	3	curved_sharp	-7.04082	-1.34694	-0.306122	-1.30612	1.2449	-1.93878	-1.46939	-2.32653	s_c	0505	frontal
14	curved	sharp	017a1.jpg	017s1.jpg	lighter	Shaded	hand	left	1	0	1	0	0	1	curved_sharp	-7.04082	-1.34694	-0.306122	-1.30612	1.2449	-1.93878	-1.46939	-2.32653	c_s	0171	three_four
14	curved	sharp	010a3.jpg	010s3.jpg	glasses	No_Shaded	hand	left	1	0	1	0	0	1	sharp_curved	-7.04082	-1.34694	-0.306122	-1.30612	1.2449	-1.93878	-1.46939	-2.32653	c_s	0103	frontal
14	curved	sharp	014a5.jpg	014s5.jpg	cap	No_Shaded	hand	right	0	1	1	0	0	1	sharp_curved	-7.04082	-1.34694	-0.306122	-1.30612	1.2449	-1.93878	-1.46939	-2.32653	c_s	0145	three_four
14	sharp	curved	040s7.jpg	040a7.jpg	pencil sharpener	Shaded	hand	left	0	1	1	0	0	1	sharp_curved	-7.04082	-1.34694	-0.306122	-1.30612	1.2449	-1.93878	-1.46939	-2.32653	s_c	0407	three_four
14	sharp	curved	010s4.jpg	010a4.jpg	clock	No_Shaded	computer	left	0	1	1	0	0	1	curved_sharp	-7.04082	-1.34694	-0.306122	-1.30612	1.2449	-1.93878	-1.46939	-2.32653	s_c	0104	frontal
14	curved	sharp	025a6.jpg	025s6.jpg	comb	No_Shaded	hand	right	0	1	1	0	0	1	sharp_curved	-7.04082	-1.34694	-0.306122	-1.30612	1.2449	-1.93878	-1.46939	-2.32653	c_s	0256	frontal
14	curved	sharp	049a2.jpg	049s2.jpg	tv	No_Shaded	hand	right	0	1	0	0	1	3	curved_sharp	-7.04082	-1.34694	-0.306122	-1.30612	1.2449	-1.93878	-1.46939	-2.32653	c_s	0492	frontal
14	curved	sharp	017a5.jpg	017s5.jpg	headphones	No_Shaded	hand	left	1	0	1	0	0	1	curved_sharp	-7.04082	-1.34694	-0.306122	-1.30612	1.2449	-1.93878	-1.46939	-2.32653	c_s	0175	frontal
14	curved	sharp	012a6.jpg	012s6.jpg	door	No_Shaded	hand	right	0	1	0	0	1	3	curved_sharp	-7.04082	-1.34694	-0.306122	-1.30612	1.2449	-1.93878	-1.46939	-2.32653	c_s	0126	frontal
14	curved	sharp	040a5.jpg	040s5.jpg	watch	Shaded	hand	left	1	0	1	0	0	1	curved_sharp	-7.04082	-1.34694	-0.306122	-1.30612	1.2449	-1.93878	-1.46939	-2.32653	c_s	0405	three_four
14	sharp	curved	019s4.jpg	019a4.jpg	duct tape	Shaded	computer	left	0	1	0	0	1	3	sharp_curved	-7.04082	-1.34694	-0.306122	-1.30612	1.2449	-1.93878	-1.46939	-2.32653	s_c	0194	three_four
14	curved	sharp	025a4.jpg	025s4.jpg	handle	No_Shaded	hand	right	0	1	0	1	0	2	sharp_curved	-7.04082	-1.34694	-0.306122	-1.30612	1.2449	-1.93878	-1.46939	-2.32653	c_s	0254	frontal
14	sharp	curved	001s1.jpg	001a1.jpg	hat	No_Shaded	computer	left	0	1	0	0	1	3	curved_sharp	-7.04082	-1.34694	-0.306122	-1.30612	1.2449	-1.93878	-1.46939	-2.32653	s_c	0011	three_four
14	curved	sharp	021a4.jpg	021s4.jpg	remote control	No_Shaded	computer	right	0	1	0	1	0	2	curved_sharp	-7.04082	-1.34694	-0.306122	-1.30612	1.2449	-1.93878	-1.46939	-2.32653	c_s	0214	three_four
14	sharp	curved	033s6.jpg	033a6.jpg	teapot	No_Shaded	hand	left	0	1	1	0	0	1	sharp_curved	-7.04082	-1.34694	-0.306122	-1.30612	1.2449	-1.93878	-1.46939	-2.32653	s_c	0336	frontal
14	sharp	curved	016s4.jpg	016a4.jpg	lightbulb	No_Shaded	hand	right	1	0	1	0	0	1	curved_sharp	-7.04082	-1.34694	-0.306122	-1.30612	1.2449	-1.93878	-1.46939	-2.32653	s_c	0164	frontal
14	curved	sharp	021a3.jpg	021s3.jpg	toaster	No_Shaded	computer	right	0	1	1	0	0	1	sharp_curved	-7.04082	-1.34694	-0.306122	-1.30612	1.2449	-1.93878	-1.46939	-2.32653	c_s	0213	three_four
14	curved	sharp	049a1.jpg	049s1.jpg	backpack	No_Shaded	hand	left	1	0	0	1	0	2	curved_sharp	-7.04082	-1.34694	-0.306122	-1.30612	1.2449	-1.93878	-1.46939	-2.32653	c_s	0491	three_four
14	sharp	curved	002s3.jpg	002a3.jpg	lamp	No_Shaded	hand	right	1	0	0	1	0	2	curved_sharp	-7.04082	-1.34694	-0.306122	-1.30612	1.2449	-1.93878	-1.46939	-2.32653	s_c	0023	three_four
14	curved	sharp	016a6.jpg	016s6.jpg	watch	No_Shaded	hand	left	1	0	0	1	0	2	sharp_curved	-7.04082	-1.34694	-0.306122	-1.30612	1.2449	-1.93878	-1.46939	-2.32653	c_s	0166	frontal
15	sharp	curved	039s1.jpg	039a1.jpg	coffee maker	Shaded	hand	left	0	1	0	0	1	3	curved_sharp	-4.04082	-1.34694	-3.30612	-2.30612	2.2449	0.0612245	-0.469388	-2.32653	s_c	0391	frontal
15	curved	sharp	010a1.jpg	010s1.jpg	handbag	No_Shaded	computer	right	0	1	0	0	1	3	sharp_curved	-4.04082	-1.34694	-3.30612	-2.30612	2.2449	0.0612245	-0.469388	-2.32653	c_s	0101	frontal
15	curved	sharp	021a3.jpg	021s3.jpg	toaster	No_Shaded	computer	right	0	1	0	0	1	3	curved_sharp	-4.04082	-1.34694	-3.30612	-2.30612	2.2449	0.0612245	-0.469388	-2.32653	c_s	0213	three_four
15	sharp	curved	039s3.jpg	039a3.jpg	glass	Shaded	hand	left	0	1	1	0	0	1	curved_sharp	-4.04082	-1.34694	-3.30612	-2.30612	2.2449	0.0612245	-0.469388	-2.32653	s_c	0393	frontal
15	sharp	curved	040s7.jpg	040a7.jpg	pencil sharpener	Shaded	hand	left	0	1	0	1	0	2	sharp_curved	-4.04082	-1.34694	-3.30612	-2.30612	2.2449	0.0612245	-0.469388	-2.32653	s_c	0407	three_four
15	sharp	curved	019s5.jpg	019a5.jpg	tap	Shaded	computer	left	0	1	1	0	0	1	sharp_curved	-4.04082	-1.34694	-3.30612	-2.30612	2.2449	0.0612245	-0.469388	-2.32653	s_c	0195	three_four
15	sharp	curved	052s2.jpg	052a2.jpg	photo frame	No_Shaded	computer	right	1	0	0	0	1	3	curved_sharp	-4.04082	-1.34694	-3.30612	-2.30612	2.2449	0.0612245	-0.469388	-2.32653	s_c	0522	three_four
15	curved	sharp	034a1.jpg	034s1.jpg	jug	Shaded	hand	left	1	0	0	1	0	2	sharp_curved	-4.04082	-1.34694	-3.30612	-2.30612	2.2449	0.0612245	-0.469388	-2.32653	c_s	0341	frontal
15	sharp	curved	017s1.jpg	017a1.jpg	lighter	Shaded	hand	right	1	0	1	0	0	1	sharp_curved	-4.04082	-1.34694	-3.30612	-2.30612	2.2449	0.0612245	-0.469388	-2.32653	s_c	0171	three_four
15	sharp	curved	010s4.jpg	010a4.jpg	clock	No_Shaded	computer	right	1	0	1	0	0	1	curved_sharp	-4.04082	-1.34694	-3.30612	-2.30612	2.2449	0.0612245	-0.469388	-2.32653	s_c	0104	frontal
15	sharp	curved	050s7.jpg	050a7.jpg	mobile phone	No_Shaded	computer	right	1	0	1	0	0	1	curved_sharp	-4.04082	-1.34694	-3.30612	-2.30612	2.2449	0.0612245	-0.469388	-2.32653	s_c	0507	frontal
15	curved	sharp	050a5.jpg	050s5.jpg	tvmonitor	No_Shaded	computer	left	1	0	0	0	1	3	sharp_curved	-4.04082	-1.34694	-3.30612	-2.30612	2.2449	0.0612245	-0.469388	-2.32653	c_s	0505	frontal
15	curved	sharp	019a4.jpg	019s4.jpg	duct tape	Shaded	computer	left	1	0	0	0	1	3	curved_sharp	-4.04082	-1.34694	-3.30612	-2.30612	2.2449	0.0612245	-0.469388	-2.32653	c_s	0194	three_four
15	sharp	curved	001s3.jpg	001a3.jpg	pen	No_Shaded	computer	right	1	0	0	1	0	2	sharp_curved	-4.04082	-1.34694	-3.30612	-2.30612	2.2449	0.0612245	-0.469388	-2.32653	s_c	0013	three_four
15	sharp	curved	017s5.jpg	017a5.jpg	headphones	No_Shaded	hand	right	1	0	1	0	0	1	curved_sharp	-4.04082	-1.34694	-3.30612	-2.30612	2.2449	0.0612245	-0.469388	-2.32653	s_c	0175	frontal
15	sharp	curved	050s4.jpg	050a4.jpg	coffee maker	No_Shaded	computer	left	0	1	0	0	1	3	sharp_curved	-4.04082	-1.34694	-3.30612	-2.30612	2.2449	0.0612245	-0.469388	-2.32653	s_c	0504	frontal
15	curved	sharp	010a7.jpg	010s7.jpg	remote control	No_Shaded	hand	left	1	0	0	1	0	2	curved_sharp	-4.04082	-1.34694	-3.30612	-2.30612	2.2449	0.0612245	-0.469388	-2.32653	c_s	0107	three_four
15	curved	sharp	010a6.jpg	010s6.jpg	mirror	No_Shaded	computer	left	1	0	0	0	1	3	sharp_curved	-4.04082	-1.34694	-3.30612	-2.30612	2.2449	0.0612245	-0.469388	-2.32653	c_s	0106	frontal
15	sharp	curved	002s3.jpg	002a3.jpg	lamp	No_Shaded	hand	right	1	0	0	1	0	2	sharp_curved	-4.04082	-1.34694	-3.30612	-2.30612	2.2449	0.0612245	-0.469388	-2.32653	s_c	0023	three_four
15	curved	sharp	040a2.jpg	040s2.jpg	scissors	Shaded	hand	left	1	0	1	0	0	1	sharp_curved	-4.04082	-1.34694	-3.30612	-2.30612	2.2449	0.0612245	-0.469388	-2.32653	c_s	0402	three_four
15	curved	sharp	034a6.jpg	034s6.jpg	radio	Shaded	hand	left	1	0	1	0	0	1	sharp_curved	-4.04082	-1.34694	-3.30612	-2.30612	2.2449	0.0612245	-0.469388	-2.32653	c_s	0346	frontal
15	sharp	curved	049s2.jpg	049a2.jpg	tv	No_Shaded	hand	right	1	0	0	0	1	3	curved_sharp	-4.04082	-1.34694	-3.30612	-2.30612	2.2449	0.0612245	-0.469388	-2.32653	s_c	0492	frontal
15	sharp	curved	008s1.jpg	008a1.jpg	mirror	No_Shaded	computer	right	1	0	1	0	0	1	curved_sharp	-4.04082	-1.34694	-3.30612	-2.30612	2.2449	0.0612245	-0.469388	-2.32653	s_c	0081	three_four
15	curved	sharp	040a6.jpg	040s6.jpg	chair	Shaded	hand	left	1	0	0	0	1	3	sharp_curved	-4.04082	-1.34694	-3.30612	-2.30612	2.2449	0.0612245	-0.469388	-2.32653	c_s	0406	three_four
15	curved	sharp	034a3.jpg	034s3.jpg	handle	Shaded	hand	left	1	0	0	1	0	2	sharp_curved	-4.04082	-1.34694	-3.30612	-2.30612	2.2449	0.0612245	-0.469388	-2.32653	c_s	0343	frontal
15	curved	sharp	002a5.jpg	002s5.jpg	umbrella	No_Shaded	hand	left	1	0	1	0	0	1	sharp_curved	-4.04082	-1.34694	-3.30612	-2.30612	2.2449	0.0612245	-0.469388	-2.32653	c_s	0025	frontal
15	curved	sharp	012a6.jpg	012s6.jpg	door	No_Shaded	hand	right	0	1	0	0	1	3	sharp_curved	-4.04082	-1.34694	-3.30612	-2.30612	2.2449	0.0612245	-0.469388	-2.32653	c_s	0126	frontal
15	curved	sharp	022a3.jpg	022s3.jpg	mobile phone	Shaded	hand	left	1	0	1	0	0	1	sharp_curved	-4.04082	-1.34694	-3.30612	-2.30612	2.2449	0.0612245	-0.469388	-2.32653	c_s	0223	three_four
15	curved	sharp	033a3.jpg	033s3.jpg	toaster	No_Shaded	hand	right	0	1	0	0	1	3	sharp_curved	-4.04082	-1.34694	-3.30612	-2.30612	2.2449	0.0612245	-0.469388	-2.32653	c_s	0333	three_four
15	sharp	curved	021s4.jpg	021a4.jpg	remote control	No_Shaded	computer	right	1	0	0	0	1	3	sharp_curved	-4.04082	-1.34694	-3.30612	-2.30612	2.2449	0.0612245	-0.469388	-2.32653	s_c	0214	three_four
15	sharp	curved	049s4.jpg	049a4.jpg	lamp	No_Shaded	hand	left	0	1	0	0	1	3	sharp_curved	-4.04082	-1.34694	-3.30612	-2.30612	2.2449	0.0612245	-0.469388	-2.32653	s_c	0494	frontal
15	sharp	curved	034s4.jpg	034a4.jpg	sponge	Shaded	hand	right	1	0	0	0	1	3	sharp_curved	-4.04082	-1.34694	-3.30612	-2.30612	2.2449	0.0612245	-0.469388	-2.32653	s_c	0344	three_four
15	sharp	curved	025s5.jpg	025a5.jpg	glasses	No_Shaded	hand	right	1	0	1	0	0	1	sharp_curved	-4.04082	-1.34694	-3.30612	-2.30612	2.2449	0.0612245	-0.469388	-2.32653	s_c	0255	three_four
15	sharp	curved	033s6.jpg	033a6.jpg	teapot	No_Shaded	hand	right	1	0	1	0	0	1	curved_sharp	-4.04082	-1.34694	-3.30612	-2.30612	2.2449	0.0612245	-0.469388	-2.32653	s_c	0336	frontal
15	sharp	curved	025s6.jpg	025a6.jpg	comb	No_Shaded	hand	right	1	0	0	1	0	2	sharp_curved	-4.04082	-1.34694	-3.30612	-2.30612	2.2449	0.0612245	-0.469388	-2.32653	s_c	0256	frontal
15	curved	sharp	049a1.jpg	049s1.jpg	backpack	No_Shaded	hand	left	1	0	1	0	0	1	curved_sharp	-4.04082	-1.34694	-3.30612	-2.30612	2.2449	0.0612245	-0.469388	-2.32653	c_s	0491	three_four
15	sharp	curved	016s6.jpg	016a6.jpg	watch	No_Shaded	hand	right	1	0	1	0	0	1	sharp_curved	-4.04082	-1.34694	-3.30612	-2.30612	2.2449	0.0612245	-0.469388	-2.32653	s_c	0166	frontal
15	curved	sharp	010a3.jpg	010s3.jpg	glasses	No_Shaded	hand	left	1	0	1	0	0	1	sharp_curved	-4.04082	-1.34694	-3.30612	-2.30612	2.2449	0.0612245	-0.469388	-2.32653	c_s	0103	frontal
15	sharp	curved	022s4.jpg	022a4.jpg	glass/cup	Shaded	hand	right	1	0	1	0	0	1	curved_sharp	-4.04082	-1.34694	-3.30612	-2.30612	2.2449	0.0612245	-0.469388	-2.32653	s_c	0224	frontal
15	sharp	curved	001s1.jpg	001a1.jpg	hat	No_Shaded	computer	right	1	0	0	0	1	3	curved_sharp	-4.04082	-1.34694	-3.30612	-2.30612	2.2449	0.0612245	-0.469388	-2.32653	s_c	0011	three_four
15	curved	sharp	014a5.jpg	014s5.jpg	cap	No_Shaded	hand	left	1	0	0	1	0	2	sharp_curved	-4.04082	-1.34694	-3.30612	-2.30612	2.2449	0.0612245	-0.469388	-2.32653	c_s	0145	three_four
15	sharp	curved	016s4.jpg	016a4.jpg	lightbulb	No_Shaded	hand	right	1	0	1	0	0	1	curved_sharp	-4.04082	-1.34694	-3.30612	-2.30612	2.2449	0.0612245	-0.469388	-2.32653	s_c	0164	frontal
15	sharp	curved	025s4.jpg	025a4.jpg	handle	No_Shaded	hand	right	1	0	0	1	0	2	curved_sharp	-4.04082	-1.34694	-3.30612	-2.30612	2.2449	0.0612245	-0.469388	-2.32653	s_c	0254	frontal
15	sharp	curved	027s2.jpg	027a2.jpg	electric guitar	No_Shaded	computer	right	1	0	1	0	0	1	sharp_curved	-4.04082	-1.34694	-3.30612	-2.30612	2.2449	0.0612245	-0.469388	-2.32653	s_c	0272	frontal
15	sharp	curved	040s5.jpg	040a5.jpg	watch	Shaded	hand	right	1	0	1	0	0	1	curved_sharp	-4.04082	-1.34694	-3.30612	-2.30612	2.2449	0.0612245	-0.469388	-2.32653	s_c	0405	three_four
16	sharp	curved	052s2.jpg	052a2.jpg	photo frame	No_Shaded	computer	left	0	1	1	0	0	1	sharp_curved	-4.04082	-1.34694	-6.30612	-0.306122	2.2449	-0.938776	2.53061	-0.326531	s_c	0522	three_four
16	curved	sharp	010a7.jpg	010s7.jpg	remote control	No_Shaded	hand	left	1	0	0	1	0	2	sharp_curved	-4.04082	-1.34694	-6.30612	-0.306122	2.2449	-0.938776	2.53061	-0.326531	c_s	0107	three_four
16	curved	sharp	022a3.jpg	022s3.jpg	mobile phone	Shaded	hand	left	1	0	0	0	1	3	sharp_curved	-4.04082	-1.34694	-6.30612	-0.306122	2.2449	-0.938776	2.53061	-0.326531	c_s	0223	three_four
16	curved	sharp	049a1.jpg	049s1.jpg	backpack	No_Shaded	hand	left	1	0	0	1	0	2	curved_sharp	-4.04082	-1.34694	-6.30612	-0.306122	2.2449	-0.938776	2.53061	-0.326531	c_s	0491	three_four
16	curved	sharp	002a5.jpg	002s5.jpg	umbrella	No_Shaded	hand	right	0	1	0	0	1	3	sharp_curved	-4.04082	-1.34694	-6.30612	-0.306122	2.2449	-0.938776	2.53061	-0.326531	c_s	0025	frontal
16	sharp	curved	039s1.jpg	039a1.jpg	coffee maker	Shaded	hand	right	1	0	0	0	1	3	sharp_curved	-4.04082	-1.34694	-6.30612	-0.306122	2.2449	-0.938776	2.53061	-0.326531	s_c	0391	frontal
16	sharp	curved	040s6.jpg	040a6.jpg	chair	Shaded	hand	right	1	0	1	0	0	1	curved_sharp	-4.04082	-1.34694	-6.30612	-0.306122	2.2449	-0.938776	2.53061	-0.326531	s_c	0406	three_four
16	curved	sharp	040a7.jpg	040s7.jpg	pencil sharpener	Shaded	hand	right	0	1	0	0	1	3	curved_sharp	-4.04082	-1.34694	-6.30612	-0.306122	2.2449	-0.938776	2.53061	-0.326531	c_s	0407	three_four
16	sharp	curved	039s3.jpg	039a3.jpg	glass	Shaded	hand	left	0	1	1	0	0	1	curved_sharp	-4.04082	-1.34694	-6.30612	-0.306122	2.2449	-0.938776	2.53061	-0.326531	s_c	0393	frontal
16	curved	sharp	034a1.jpg	034s1.jpg	jug	Shaded	hand	left	1	0	1	0	0	1	sharp_curved	-4.04082	-1.34694	-6.30612	-0.306122	2.2449	-0.938776	2.53061	-0.326531	c_s	0341	frontal
16	curved	sharp	049a2.jpg	049s2.jpg	tv	No_Shaded	hand	left	1	0	0	1	0	2	sharp_curved	-4.04082	-1.34694	-6.30612	-0.306122	2.2449	-0.938776	2.53061	-0.326531	c_s	0492	frontal
16	sharp	curved	019s5.jpg	019a5.jpg	tap	Shaded	computer	left	0	1	0	1	0	2	sharp_curved	-4.04082	-1.34694	-6.30612	-0.306122	2.2449	-0.938776	2.53061	-0.326531	s_c	0195	three_four
16	curved	sharp	001a3.jpg	001s3.jpg	pen	No_Shaded	computer	left	1	0	1	0	0	1	curved_sharp	-4.04082	-1.34694	-6.30612	-0.306122	2.2449	-0.938776	2.53061	-0.326531	c_s	0013	three_four
16	sharp	curved	002s3.jpg	002a3.jpg	lamp	No_Shaded	hand	left	0	1	1	0	0	1	curved_sharp	-4.04082	-1.34694	-6.30612	-0.306122	2.2449	-0.938776	2.53061	-0.326531	s_c	0023	three_four
16	sharp	curved	034s3.jpg	034a3.jpg	handle	Shaded	hand	right	1	0	0	0	1	3	sharp_curved	-4.04082	-1.34694	-6.30612	-0.306122	2.2449	-0.938776	2.53061	-0.326531	s_c	0343	frontal
16	sharp	curved	017s1.jpg	017a1.jpg	lighter	Shaded	hand	left	0	1	1	0	0	1	sharp_curved	-4.04082	-1.34694	-6.30612	-0.306122	2.2449	-0.938776	2.53061	-0.326531	s_c	0171	three_four
16	curved	sharp	001a1.jpg	001s1.jpg	hat	No_Shaded	computer	right	0	1	0	0	1	3	sharp_curved	-4.04082	-1.34694	-6.30612	-0.306122	2.2449	-0.938776	2.53061	-0.326531	c_s	0011	three_four
16	sharp	curved	040s5.jpg	040a5.jpg	watch	Shaded	hand	left	0	1	1	0	0	1	sharp_curved	-4.04082	-1.34694	-6.30612	-0.306122	2.2449	-0.938776	2.53061	-0.326531	s_c	0405	three_four
16	sharp	curved	010s3.jpg	010a3.jpg	glasses	No_Shaded	hand	left	0	1	1	0	0	1	curved_sharp	-4.04082	-1.34694	-6.30612	-0.306122	2.2449	-0.938776	2.53061	-0.326531	s_c	0103	frontal
16	sharp	curved	021s4.jpg	021a4.jpg	remote control	No_Shaded	computer	left	0	1	0	1	0	2	sharp_curved	-4.04082	-1.34694	-6.30612	-0.306122	2.2449	-0.938776	2.53061	-0.326531	s_c	0214	three_four
16	curved	sharp	034a4.jpg	034s4.jpg	sponge	Shaded	hand	left	1	0	0	0	1	3	sharp_curved	-4.04082	-1.34694	-6.30612	-0.306122	2.2449	-0.938776	2.53061	-0.326531	c_s	0344	three_four
16	curved	sharp	025a5.jpg	025s5.jpg	glasses	No_Shaded	hand	left	1	0	1	0	0	1	sharp_curved	-4.04082	-1.34694	-6.30612	-0.306122	2.2449	-0.938776	2.53061	-0.326531	c_s	0255	three_four
16	sharp	curved	050s7.jpg	050a7.jpg	mobile phone	No_Shaded	computer	right	1	0	0	1	0	2	sharp_curved	-4.04082	-1.34694	-6.30612	-0.306122	2.2449	-0.938776	2.53061	-0.326531	s_c	0507	frontal
16	curved	sharp	027a2.jpg	027s2.jpg	electric guitar	No_Shaded	computer	left	1	0	1	0	0	1	sharp_curved	-4.04082	-1.34694	-6.30612	-0.306122	2.2449	-0.938776	2.53061	-0.326531	c_s	0272	frontal
16	curved	sharp	010a4.jpg	010s4.jpg	clock	No_Shaded	computer	left	1	0	1	0	0	1	curved_sharp	-4.04082	-1.34694	-6.30612	-0.306122	2.2449	-0.938776	2.53061	-0.326531	c_s	0104	frontal
16	curved	sharp	049a4.jpg	049s4.jpg	lamp	No_Shaded	hand	left	1	0	0	1	0	2	sharp_curved	-4.04082	-1.34694	-6.30612	-0.306122	2.2449	-0.938776	2.53061	-0.326531	c_s	0494	frontal
16	sharp	curved	010s1.jpg	010a1.jpg	handbag	No_Shaded	computer	right	1	0	0	0	1	3	sharp_curved	-4.04082	-1.34694	-6.30612	-0.306122	2.2449	-0.938776	2.53061	-0.326531	s_c	0101	frontal
16	sharp	curved	019s4.jpg	019a4.jpg	duct tape	Shaded	computer	left	0	1	0	0	1	3	sharp_curved	-4.04082	-1.34694	-6.30612	-0.306122	2.2449	-0.938776	2.53061	-0.326531	s_c	0194	three_four
16	sharp	curved	016s6.jpg	016a6.jpg	watch	No_Shaded	hand	left	0	1	1	0	0	1	curved_sharp	-4.04082	-1.34694	-6.30612	-0.306122	2.2449	-0.938776	2.53061	-0.326531	s_c	0166	frontal
16	curved	sharp	022a4.jpg	022s4.jpg	glass/cup	Shaded	hand	left	1	0	1	0	0	1	sharp_curved	-4.04082	-1.34694	-6.30612	-0.306122	2.2449	-0.938776	2.53061	-0.326531	c_s	0224	frontal
16	curved	sharp	034a6.jpg	034s6.jpg	radio	Shaded	hand	right	0	1	0	1	0	2	curved_sharp	-4.04082	-1.34694	-6.30612	-0.306122	2.2449	-0.938776	2.53061	-0.326531	c_s	0346	frontal
16	sharp	curved	050s5.jpg	050a5.jpg	tvmonitor	No_Shaded	computer	left	0	1	0	0	1	3	sharp_curved	-4.04082	-1.34694	-6.30612	-0.306122	2.2449	-0.938776	2.53061	-0.326531	s_c	0505	frontal
16	sharp	curved	016s4.jpg	016a4.jpg	lightbulb	No_Shaded	hand	left	0	1	1	0	0	1	curved_sharp	-4.04082	-1.34694	-6.30612	-0.306122	2.2449	-0.938776	2.53061	-0.326531	s_c	0164	frontal
16	curved	sharp	025a4.jpg	025s4.jpg	handle	No_Shaded	hand	right	0	1	1	0	0	1	curved_sharp	-4.04082	-1.34694	-6.30612	-0.306122	2.2449	-0.938776	2.53061	-0.326531	c_s	0254	frontal
16	sharp	curved	010s6.jpg	010a6.jpg	mirror	No_Shaded	computer	right	1	0	0	0	1	3	sharp_curved	-4.04082	-1.34694	-6.30612	-0.306122	2.2449	-0.938776	2.53061	-0.326531	s_c	0106	frontal
16	curved	sharp	025a6.jpg	025s6.jpg	comb	No_Shaded	hand	left	1	0	1	0	0	1	sharp_curved	-4.04082	-1.34694	-6.30612	-0.306122	2.2449	-0.938776	2.53061	-0.326531	c_s	0256	frontal
16	curved	sharp	012a6.jpg	012s6.jpg	door	No_Shaded	hand	right	0	1	0	0	1	3	sharp_curved	-4.04082	-1.34694	-6.30612	-0.306122	2.2449	-0.938776	2.53061	-0.326531	c_s	0126	frontal
16	curved	sharp	040a2.jpg	040s2.jpg	scissors	Shaded	hand	left	1	0	0	1	0	2	sharp_curved	-4.04082	-1.34694	-6.30612	-0.306122	2.2449	-0.938776	2.53061	-0.326531	c_s	0402	three_four
16	sharp	curved	050s4.jpg	050a4.jpg	coffee maker	No_Shaded	computer	left	0	1	1	0	0	1	curved_sharp	-4.04082	-1.34694	-6.30612	-0.306122	2.2449	-0.938776	2.53061	-0.326531	s_c	0504	frontal
16	curved	sharp	021a3.jpg	021s3.jpg	toaster	No_Shaded	computer	left	1	0	0	0	1	3	curved_sharp	-4.04082	-1.34694	-6.30612	-0.306122	2.2449	-0.938776	2.53061	-0.326531	c_s	0213	three_four
16	sharp	curved	033s3.jpg	033a3.jpg	toaster	No_Shaded	hand	right	1	0	0	1	0	2	sharp_curved	-4.04082	-1.34694	-6.30612	-0.306122	2.2449	-0.938776	2.53061	-0.326531	s_c	0333	three_four
16	curved	sharp	033a6.jpg	033s6.jpg	teapot	No_Shaded	hand	left	1	0	1	0	0	1	sharp_curved	-4.04082	-1.34694	-6.30612	-0.306122	2.2449	-0.938776	2.53061	-0.326531	c_s	0336	frontal
16	sharp	curved	014s5.jpg	014a5.jpg	cap	No_Shaded	hand	left	0	1	1	0	0	1	curved_sharp	-4.04082	-1.34694	-6.30612	-0.306122	2.2449	-0.938776	2.53061	-0.326531	s_c	0145	three_four
16	sharp	curved	008s1.jpg	008a1.jpg	mirror	No_Shaded	computer	right	1	0	0	0	1	3	sharp_curved	-4.04082	-1.34694	-6.30612	-0.306122	2.2449	-0.938776	2.53061	-0.326531	s_c	0081	three_four
16	curved	sharp	017a5.jpg	017s5.jpg	headphones	No_Shaded	hand	left	1	0	1	0	0	1	curved_sharp	-4.04082	-1.34694	-6.30612	-0.306122	2.2449	-0.938776	2.53061	-0.326531	c_s	0175	frontal
17	sharp	curved	040s7.jpg	040a7.jpg	pencil sharpener	Shaded	hand	right	1	0	0	0	1	3	curved_sharp	-10.0408	-0.346939	-5.30612	-1.30612	-0.755102	-1.93878	1.53061	7.67347	s_c	0407	three_four
17	sharp	curved	010s7.jpg	010a7.jpg	remote control	No_Shaded	hand	left	0	1	1	0	0	1	curved_sharp	-10.0408	-0.346939	-5.30612	-1.30612	-0.755102	-1.93878	1.53061	7.67347	s_c	0107	three_four
17	curved	sharp	001a3.jpg	001s3.jpg	pen	No_Shaded	computer	right	0	1	1	0	0	1	sharp_curved	-10.0408	-0.346939	-5.30612	-1.30612	-0.755102	-1.93878	1.53061	7.67347	c_s	0013	three_four
17	curved	sharp	022a4.jpg	022s4.jpg	glass/cup	Shaded	hand	left	1	0	1	0	0	1	sharp_curved	-10.0408	-0.346939	-5.30612	-1.30612	-0.755102	-1.93878	1.53061	7.67347	c_s	0224	frontal
17	sharp	curved	014s5.jpg	014a5.jpg	cap	No_Shaded	hand	right	1	0	1	0	0	1	curved_sharp	-10.0408	-0.346939	-5.30612	-1.30612	-0.755102	-1.93878	1.53061	7.67347	s_c	0145	three_four
17	sharp	curved	019s4.jpg	019a4.jpg	duct tape	Shaded	computer	left	0	1	0	0	1	3	curved_sharp	-10.0408	-0.346939	-5.30612	-1.30612	-0.755102	-1.93878	1.53061	7.67347	s_c	0194	three_four
17	curved	sharp	049a4.jpg	049s4.jpg	lamp	No_Shaded	hand	right	0	1	1	0	0	1	sharp_curved	-10.0408	-0.346939	-5.30612	-1.30612	-0.755102	-1.93878	1.53061	7.67347	c_s	0494	frontal
17	sharp	curved	039s3.jpg	039a3.jpg	glass	Shaded	hand	left	0	1	1	0	0	1	sharp_curved	-10.0408	-0.346939	-5.30612	-1.30612	-0.755102	-1.93878	1.53061	7.67347	s_c	0393	frontal
17	sharp	curved	049s1.jpg	049a1.jpg	backpack	No_Shaded	hand	right	1	0	1	0	0	1	sharp_curved	-10.0408	-0.346939	-5.30612	-1.30612	-0.755102	-1.93878	1.53061	7.67347	s_c	0491	three_four
17	sharp	curved	010s4.jpg	010a4.jpg	clock	No_Shaded	computer	right	1	0	1	0	0	1	curved_sharp	-10.0408	-0.346939	-5.30612	-1.30612	-0.755102	-1.93878	1.53061	7.67347	s_c	0104	frontal
17	sharp	curved	050s7.jpg	050a7.jpg	mobile phone	No_Shaded	computer	right	1	0	1	0	0	1	curved_sharp	-10.0408	-0.346939	-5.30612	-1.30612	-0.755102	-1.93878	1.53061	7.67347	s_c	0507	frontal
17	curved	sharp	002a5.jpg	002s5.jpg	umbrella	No_Shaded	hand	right	0	1	1	0	0	1	curved_sharp	-10.0408	-0.346939	-5.30612	-1.30612	-0.755102	-1.93878	1.53061	7.67347	c_s	0025	frontal
17	sharp	curved	050s5.jpg	050a5.jpg	tvmonitor	No_Shaded	computer	right	1	0	0	0	1	3	curved_sharp	-10.0408	-0.346939	-5.30612	-1.30612	-0.755102	-1.93878	1.53061	7.67347	s_c	0505	frontal
17	curved	sharp	022a3.jpg	022s3.jpg	mobile phone	Shaded	hand	left	1	0	1	0	0	1	curved_sharp	-10.0408	-0.346939	-5.30612	-1.30612	-0.755102	-1.93878	1.53061	7.67347	c_s	0223	three_four
17	curved	sharp	025a6.jpg	025s6.jpg	comb	No_Shaded	hand	right	0	1	0	1	0	2	curved_sharp	-10.0408	-0.346939	-5.30612	-1.30612	-0.755102	-1.93878	1.53061	7.67347	c_s	0256	frontal
17	sharp	curved	008s1.jpg	008a1.jpg	mirror	No_Shaded	computer	right	1	0	0	0	1	3	sharp_curved	-10.0408	-0.346939	-5.30612	-1.30612	-0.755102	-1.93878	1.53061	7.67347	s_c	0081	three_four
17	curved	sharp	012a6.jpg	012s6.jpg	door	No_Shaded	hand	left	1	0	0	0	1	3	sharp_curved	-10.0408	-0.346939	-5.30612	-1.30612	-0.755102	-1.93878	1.53061	7.67347	c_s	0126	frontal
17	curved	sharp	050a4.jpg	050s4.jpg	coffee maker	No_Shaded	computer	right	0	1	0	0	1	3	curved_sharp	-10.0408	-0.346939	-5.30612	-1.30612	-0.755102	-1.93878	1.53061	7.67347	c_s	0504	frontal
17	sharp	curved	010s1.jpg	010a1.jpg	handbag	No_Shaded	computer	right	1	0	0	1	0	2	sharp_curved	-10.0408	-0.346939	-5.30612	-1.30612	-0.755102	-1.93878	1.53061	7.67347	s_c	0101	frontal
17	curved	sharp	019a5.jpg	019s5.jpg	tap	Shaded	computer	right	0	1	0	0	1	3	curved_sharp	-10.0408	-0.346939	-5.30612	-1.30612	-0.755102	-1.93878	1.53061	7.67347	c_s	0195	three_four
17	curved	sharp	040a6.jpg	040s6.jpg	chair	Shaded	hand	right	0	1	0	1	0	2	sharp_curved	-10.0408	-0.346939	-5.30612	-1.30612	-0.755102	-1.93878	1.53061	7.67347	c_s	0406	three_four
17	curved	sharp	025a5.jpg	025s5.jpg	glasses	No_Shaded	hand	left	1	0	0	1	0	2	sharp_curved	-10.0408	-0.346939	-5.30612	-1.30612	-0.755102	-1.93878	1.53061	7.67347	c_s	0255	three_four
17	sharp	curved	040s5.jpg	040a5.jpg	watch	Shaded	hand	right	1	0	0	1	0	2	sharp_curved	-10.0408	-0.346939	-5.30612	-1.30612	-0.755102	-1.93878	1.53061	7.67347	s_c	0405	three_four
17	curved	sharp	033a3.jpg	033s3.jpg	toaster	No_Shaded	hand	right	0	1	0	1	0	2	curved_sharp	-10.0408	-0.346939	-5.30612	-1.30612	-0.755102	-1.93878	1.53061	7.67347	c_s	0333	three_four
17	curved	sharp	016a4.jpg	016s4.jpg	lightbulb	No_Shaded	hand	left	1	0	1	0	0	1	sharp_curved	-10.0408	-0.346939	-5.30612	-1.30612	-0.755102	-1.93878	1.53061	7.67347	c_s	0164	frontal
17	curved	sharp	017a5.jpg	017s5.jpg	headphones	No_Shaded	hand	left	1	0	1	0	0	1	sharp_curved	-10.0408	-0.346939	-5.30612	-1.30612	-0.755102	-1.93878	1.53061	7.67347	c_s	0175	frontal
17	curved	sharp	034a6.jpg	034s6.jpg	radio	Shaded	hand	left	1	0	1	0	0	1	sharp_curved	-10.0408	-0.346939	-5.30612	-1.30612	-0.755102	-1.93878	1.53061	7.67347	c_s	0346	frontal
17	curved	sharp	010a3.jpg	010s3.jpg	glasses	No_Shaded	hand	left	1	0	0	1	0	2	curved_sharp	-10.0408	-0.346939	-5.30612	-1.30612	-0.755102	-1.93878	1.53061	7.67347	c_s	0103	frontal
17	curved	sharp	034a4.jpg	034s4.jpg	sponge	Shaded	hand	right	0	1	1	0	0	1	sharp_curved	-10.0408	-0.346939	-5.30612	-1.30612	-0.755102	-1.93878	1.53061	7.67347	c_s	0344	three_four
17	curved	sharp	002a3.jpg	002s3.jpg	lamp	No_Shaded	hand	right	0	1	0	1	0	2	curved_sharp	-10.0408	-0.346939	-5.30612	-1.30612	-0.755102	-1.93878	1.53061	7.67347	c_s	0023	three_four
17	sharp	curved	049s2.jpg	049a2.jpg	tv	No_Shaded	hand	right	1	0	0	1	0	2	sharp_curved	-10.0408	-0.346939	-5.30612	-1.30612	-0.755102	-1.93878	1.53061	7.67347	s_c	0492	frontal
17	curved	sharp	040a2.jpg	040s2.jpg	scissors	Shaded	hand	left	1	0	1	0	0	1	curved_sharp	-10.0408	-0.346939	-5.30612	-1.30612	-0.755102	-1.93878	1.53061	7.67347	c_s	0402	three_four
17	curved	sharp	039a1.jpg	039s1.jpg	coffee maker	Shaded	hand	right	0	1	0	0	1	3	sharp_curved	-10.0408	-0.346939	-5.30612	-1.30612	-0.755102	-1.93878	1.53061	7.67347	c_s	0391	frontal
17	sharp	curved	021s3.jpg	021a3.jpg	toaster	No_Shaded	computer	right	1	0	0	1	0	2	curved_sharp	-10.0408	-0.346939	-5.30612	-1.30612	-0.755102	-1.93878	1.53061	7.67347	s_c	0213	three_four
17	sharp	curved	034s3.jpg	034a3.jpg	handle	Shaded	hand	right	1	0	0	0	1	3	sharp_curved	-10.0408	-0.346939	-5.30612	-1.30612	-0.755102	-1.93878	1.53061	7.67347	s_c	0343	frontal
17	sharp	curved	016s6.jpg	016a6.jpg	watch	No_Shaded	hand	right	1	0	0	1	0	2	curved_sharp	-10.0408	-0.346939	-5.30612	-1.30612	-0.755102	-1.93878	1.53061	7.67347	s_c	0166	frontal
17	curved	sharp	010a6.jpg	010s6.jpg	mirror	No_Shaded	computer	left	1	0	0	0	1	3	sharp_curved	-10.0408	-0.346939	-5.30612	-1.30612	-0.755102	-1.93878	1.53061	7.67347	c_s	0106	frontal
17	sharp	curved	027s2.jpg	027a2.jpg	electric guitar	No_Shaded	computer	left	0	1	0	1	0	2	sharp_curved	-10.0408	-0.346939	-5.30612	-1.30612	-0.755102	-1.93878	1.53061	7.67347	s_c	0272	frontal
17	curved	sharp	001a1.jpg	001s1.jpg	hat	No_Shaded	computer	right	0	1	0	0	1	3	sharp_curved	-10.0408	-0.346939	-5.30612	-1.30612	-0.755102	-1.93878	1.53061	7.67347	c_s	0011	three_four
17	curved	sharp	033a6.jpg	033s6.jpg	teapot	No_Shaded	hand	left	1	0	1	0	0	1	curved_sharp	-10.0408	-0.346939	-5.30612	-1.30612	-0.755102	-1.93878	1.53061	7.67347	c_s	0336	frontal
17	curved	sharp	021a4.jpg	021s4.jpg	remote control	No_Shaded	computer	right	0	1	1	0	0	1	curved_sharp	-10.0408	-0.346939	-5.30612	-1.30612	-0.755102	-1.93878	1.53061	7.67347	c_s	0214	three_four
17	curved	sharp	025a4.jpg	025s4.jpg	handle	No_Shaded	hand	right	0	1	0	0	1	3	sharp_curved	-10.0408	-0.346939	-5.30612	-1.30612	-0.755102	-1.93878	1.53061	7.67347	c_s	0254	frontal
17	curved	sharp	034a1.jpg	034s1.jpg	jug	Shaded	hand	left	1	0	1	0	0	1	sharp_curved	-10.0408	-0.346939	-5.30612	-1.30612	-0.755102	-1.93878	1.53061	7.67347	c_s	0341	frontal
17	sharp	curved	052s2.jpg	052a2.jpg	photo frame	No_Shaded	computer	left	0	1	0	1	0	2	curved_sharp	-10.0408	-0.346939	-5.30612	-1.30612	-0.755102	-1.93878	1.53061	7.67347	s_c	0522	three_four
17	sharp	curved	017s1.jpg	017a1.jpg	lighter	Shaded	hand	right	1	0	1	0	0	1	sharp_curved	-10.0408	-0.346939	-5.30612	-1.30612	-0.755102	-1.93878	1.53061	7.67347	s_c	0171	three_four
18	curved	sharp	049a4.jpg	049s4.jpg	lamp	No_Shaded	hand	left	1	0	0	1	0	2	curved_sharp	9.95918	3.65306	1.69388	0.693878	0.244898	-0.938776	0.530612	-7.32653	c_s	0494	frontal
18	curved	sharp	008a1.jpg	008s1.jpg	mirror	No_Shaded	computer	left	1	0	1	0	0	1	curved_sharp	9.95918	3.65306	1.69388	0.693878	0.244898	-0.938776	0.530612	-7.32653	c_s	0081	three_four
18	sharp	curved	033s6.jpg	033a6.jpg	teapot	No_Shaded	hand	left	0	1	1	0	0	1	sharp_curved	9.95918	3.65306	1.69388	0.693878	0.244898	-0.938776	0.530612	-7.32653	s_c	0336	frontal
18	curved	sharp	010a1.jpg	010s1.jpg	handbag	No_Shaded	computer	left	1	0	1	0	0	1	sharp_curved	9.95918	3.65306	1.69388	0.693878	0.244898	-0.938776	0.530612	-7.32653	c_s	0101	frontal
18	sharp	curved	034s6.jpg	034a6.jpg	radio	Shaded	hand	left	0	1	0	0	1	3	curved_sharp	9.95918	3.65306	1.69388	0.693878	0.244898	-0.938776	0.530612	-7.32653	s_c	0346	frontal
18	sharp	curved	002s3.jpg	002a3.jpg	lamp	No_Shaded	hand	right	1	0	1	0	0	1	sharp_curved	9.95918	3.65306	1.69388	0.693878	0.244898	-0.938776	0.530612	-7.32653	s_c	0023	three_four
18	curved	sharp	025a5.jpg	025s5.jpg	glasses	No_Shaded	hand	right	0	1	1	0	0	1	curved_sharp	9.95918	3.65306	1.69388	0.693878	0.244898	-0.938776	0.530612	-7.32653	c_s	0255	three_four
18	curved	sharp	040a2.jpg	040s2.jpg	scissors	Shaded	hand	left	1	0	1	0	0	1	sharp_curved	9.95918	3.65306	1.69388	0.693878	0.244898	-0.938776	0.530612	-7.32653	c_s	0402	three_four
18	curved	sharp	014a5.jpg	014s5.jpg	cap	No_Shaded	hand	left	1	0	0	1	0	2	curved_sharp	9.95918	3.65306	1.69388	0.693878	0.244898	-0.938776	0.530612	-7.32653	c_s	0145	three_four
18	curved	sharp	012a6.jpg	012s6.jpg	door	No_Shaded	hand	left	1	0	0	0	1	3	sharp_curved	9.95918	3.65306	1.69388	0.693878	0.244898	-0.938776	0.530612	-7.32653	c_s	0126	frontal
18	curved	sharp	017a5.jpg	017s5.jpg	headphones	No_Shaded	hand	left	1	0	1	0	0	1	sharp_curved	9.95918	3.65306	1.69388	0.693878	0.244898	-0.938776	0.530612	-7.32653	c_s	0175	frontal
18	sharp	curved	039s1.jpg	039a1.jpg	coffee maker	Shaded	hand	left	0	1	0	0	1	3	sharp_curved	9.95918	3.65306	1.69388	0.693878	0.244898	-0.938776	0.530612	-7.32653	s_c	0391	frontal
18	curved	sharp	034a1.jpg	034s1.jpg	jug	Shaded	hand	right	0	1	0	1	0	2	sharp_curved	9.95918	3.65306	1.69388	0.693878	0.244898	-0.938776	0.530612	-7.32653	c_s	0341	frontal
18	curved	sharp	049a1.jpg	049s1.jpg	backpack	No_Shaded	hand	left	1	0	0	1	0	2	sharp_curved	9.95918	3.65306	1.69388	0.693878	0.244898	-0.938776	0.530612	-7.32653	c_s	0491	three_four
18	sharp	curved	016s6.jpg	016a6.jpg	watch	No_Shaded	hand	left	0	1	1	0	0	1	sharp_curved	9.95918	3.65306	1.69388	0.693878	0.244898	-0.938776	0.530612	-7.32653	s_c	0166	frontal
18	curved	sharp	021a3.jpg	021s3.jpg	toaster	No_Shaded	computer	right	0	1	0	0	1	3	curved_sharp	9.95918	3.65306	1.69388	0.693878	0.244898	-0.938776	0.530612	-7.32653	c_s	0213	three_four
18	curved	sharp	002a5.jpg	002s5.jpg	umbrella	No_Shaded	hand	left	1	0	0	1	0	2	sharp_curved	9.95918	3.65306	1.69388	0.693878	0.244898	-0.938776	0.530612	-7.32653	c_s	0025	frontal
18	sharp	curved	050s7.jpg	050a7.jpg	mobile phone	No_Shaded	computer	right	1	0	1	0	0	1	sharp_curved	9.95918	3.65306	1.69388	0.693878	0.244898	-0.938776	0.530612	-7.32653	s_c	0507	frontal
18	sharp	curved	050s4.jpg	050a4.jpg	coffee maker	No_Shaded	computer	right	1	0	0	1	0	2	curved_sharp	9.95918	3.65306	1.69388	0.693878	0.244898	-0.938776	0.530612	-7.32653	s_c	0504	frontal
18	curved	sharp	001a1.jpg	001s1.jpg	hat	No_Shaded	computer	right	0	1	0	1	0	2	curved_sharp	9.95918	3.65306	1.69388	0.693878	0.244898	-0.938776	0.530612	-7.32653	c_s	0011	three_four
18	sharp	curved	022s4.jpg	022a4.jpg	glass/cup	Shaded	hand	left	0	1	0	1	0	2	sharp_curved	9.95918	3.65306	1.69388	0.693878	0.244898	-0.938776	0.530612	-7.32653	s_c	0224	frontal
18	curved	sharp	040a5.jpg	040s5.jpg	watch	Shaded	hand	left	1	0	0	1	0	2	curved_sharp	9.95918	3.65306	1.69388	0.693878	0.244898	-0.938776	0.530612	-7.32653	c_s	0405	three_four
18	sharp	curved	016s4.jpg	016a4.jpg	lightbulb	No_Shaded	hand	right	1	0	1	0	0	1	curved_sharp	9.95918	3.65306	1.69388	0.693878	0.244898	-0.938776	0.530612	-7.32653	s_c	0164	frontal
18	sharp	curved	010s3.jpg	010a3.jpg	glasses	No_Shaded	hand	left	0	1	1	0	0	1	sharp_curved	9.95918	3.65306	1.69388	0.693878	0.244898	-0.938776	0.530612	-7.32653	s_c	0103	frontal
18	curved	sharp	027a2.jpg	027s2.jpg	electric guitar	No_Shaded	computer	left	1	0	1	0	0	1	sharp_curved	9.95918	3.65306	1.69388	0.693878	0.244898	-0.938776	0.530612	-7.32653	c_s	0272	frontal
18	curved	sharp	017a1.jpg	017s1.jpg	lighter	Shaded	hand	left	1	0	1	0	0	1	sharp_curved	9.95918	3.65306	1.69388	0.693878	0.244898	-0.938776	0.530612	-7.32653	c_s	0171	three_four
18	sharp	curved	025s4.jpg	025a4.jpg	handle	No_Shaded	hand	left	0	1	0	0	1	3	sharp_curved	9.95918	3.65306	1.69388	0.693878	0.244898	-0.938776	0.530612	-7.32653	s_c	0254	frontal
18	sharp	curved	021s4.jpg	021a4.jpg	remote control	No_Shaded	computer	right	1	0	1	0	0	1	curved_sharp	9.95918	3.65306	1.69388	0.693878	0.244898	-0.938776	0.530612	-7.32653	s_c	0214	three_four
18	curved	sharp	033a3.jpg	033s3.jpg	toaster	No_Shaded	hand	right	0	1	0	0	1	3	curved_sharp	9.95918	3.65306	1.69388	0.693878	0.244898	-0.938776	0.530612	-7.32653	c_s	0333	three_four
18	curved	sharp	040a7.jpg	040s7.jpg	pencil sharpener	Shaded	hand	right	0	1	0	0	1	3	sharp_curved	9.95918	3.65306	1.69388	0.693878	0.244898	-0.938776	0.530612	-7.32653	c_s	0407	three_four
18	curved	sharp	010a4.jpg	010s4.jpg	clock	No_Shaded	computer	right	0	1	0	0	1	3	sharp_curved	9.95918	3.65306	1.69388	0.693878	0.244898	-0.938776	0.530612	-7.32653	c_s	0104	frontal
18	curved	sharp	019a4.jpg	019s4.jpg	duct tape	Shaded	computer	left	1	0	1	0	0	1	sharp_curved	9.95918	3.65306	1.69388	0.693878	0.244898	-0.938776	0.530612	-7.32653	c_s	0194	three_four
18	sharp	curved	001s3.jpg	001a3.jpg	pen	No_Shaded	computer	right	1	0	0	1	0	2	curved_sharp	9.95918	3.65306	1.69388	0.693878	0.244898	-0.938776	0.530612	-7.32653	s_c	0013	three_four
18	sharp	curved	049s2.jpg	049a2.jpg	tv	No_Shaded	hand	left	0	1	0	0	1	3	curved_sharp	9.95918	3.65306	1.69388	0.693878	0.244898	-0.938776	0.530612	-7.32653	s_c	0492	frontal
18	curved	sharp	052a2.jpg	052s2.jpg	photo frame	No_Shaded	computer	left	1	0	0	1	0	2	curved_sharp	9.95918	3.65306	1.69388	0.693878	0.244898	-0.938776	0.530612	-7.32653	c_s	0522	three_four
18	sharp	curved	039s3.jpg	039a3.jpg	glass	Shaded	hand	right	1	0	1	0	0	1	sharp_curved	9.95918	3.65306	1.69388	0.693878	0.244898	-0.938776	0.530612	-7.32653	s_c	0393	frontal
18	curved	sharp	010a6.jpg	010s6.jpg	mirror	No_Shaded	computer	left	1	0	0	1	0	2	sharp_curved	9.95918	3.65306	1.69388	0.693878	0.244898	-0.938776	0.530612	-7.32653	c_s	0106	frontal
18	sharp	curved	010s7.jpg	010a7.jpg	remote control	No_Shaded	hand	right	1	0	1	0	0	1	curved_sharp	9.95918	3.65306	1.69388	0.693878	0.244898	-0.938776	0.530612	-7.32653	s_c	0107	three_four
18	sharp	curved	025s6.jpg	025a6.jpg	comb	No_Shaded	hand	right	1	0	1	0	0	1	curved_sharp	9.95918	3.65306	1.69388	0.693878	0.244898	-0.938776	0.530612	-7.32653	s_c	0256	frontal
18	sharp	curved	022s3.jpg	022a3.jpg	mobile phone	Shaded	hand	right	1	0	1	0	0	1	curved_sharp	9.95918	3.65306	1.69388	0.693878	0.244898	-0.938776	0.530612	-7.32653	s_c	0223	three_four
18	curved	sharp	050a5.jpg	050s5.jpg	tvmonitor	No_Shaded	computer	right	0	1	0	1	0	2	sharp_curved	9.95918	3.65306	1.69388	0.693878	0.244898	-0.938776	0.530612	-7.32653	c_s	0505	frontal
18	curved	sharp	034a3.jpg	034s3.jpg	handle	Shaded	hand	right	0	1	0	0	1	3	curved_sharp	9.95918	3.65306	1.69388	0.693878	0.244898	-0.938776	0.530612	-7.32653	c_s	0343	frontal
18	curved	sharp	019a5.jpg	019s5.jpg	tap	Shaded	computer	right	0	1	0	0	1	3	sharp_curved	9.95918	3.65306	1.69388	0.693878	0.244898	-0.938776	0.530612	-7.32653	c_s	0195	three_four
18	sharp	curved	040s6.jpg	040a6.jpg	chair	Shaded	hand	right	1	0	1	0	0	1	sharp_curved	9.95918	3.65306	1.69388	0.693878	0.244898	-0.938776	0.530612	-7.32653	s_c	0406	three_four
18	sharp	curved	034s4.jpg	034a4.jpg	sponge	Shaded	hand	right	1	0	0	1	0	2	curved_sharp	9.95918	3.65306	1.69388	0.693878	0.244898	-0.938776	0.530612	-7.32653	s_c	0344	three_four
19	curved	sharp	050a5.jpg	050s5.jpg	tvmonitor	No_Shaded	computer	left	1	0	0	0	1	3	curved_sharp	-5.04082	-2.34694	-5.30612	-2.30612	0.244898	-0.938776	-2.46939	8.67347	c_s	0505	frontal
19	sharp	curved	025s6.jpg	025a6.jpg	comb	No_Shaded	hand	right	1	0	1	0	0	1	sharp_curved	-5.04082	-2.34694	-5.30612	-2.30612	0.244898	-0.938776	-2.46939	8.67347	s_c	0256	frontal
19	sharp	curved	014s5.jpg	014a5.jpg	cap	No_Shaded	hand	right	1	0	1	0	0	1	sharp_curved	-5.04082	-2.34694	-5.30612	-2.30612	0.244898	-0.938776	-2.46939	8.67347	s_c	0145	three_four
19	curved	sharp	050a4.jpg	050s4.jpg	coffee maker	No_Shaded	computer	left	1	0	0	1	0	2	sharp_curved	-5.04082	-2.34694	-5.30612	-2.30612	0.244898	-0.938776	-2.46939	8.67347	c_s	0504	frontal
19	sharp	curved	008s1.jpg	008a1.jpg	mirror	No_Shaded	computer	left	0	1	0	1	0	2	sharp_curved	-5.04082	-2.34694	-5.30612	-2.30612	0.244898	-0.938776	-2.46939	8.67347	s_c	0081	three_four
19	curved	sharp	012a6.jpg	012s6.jpg	door	No_Shaded	hand	right	0	1	0	0	1	3	curved_sharp	-5.04082	-2.34694	-5.30612	-2.30612	0.244898	-0.938776	-2.46939	8.67347	c_s	0126	frontal
19	curved	sharp	025a4.jpg	025s4.jpg	handle	No_Shaded	hand	left	1	0	1	0	0	1	curved_sharp	-5.04082	-2.34694	-5.30612	-2.30612	0.244898	-0.938776	-2.46939	8.67347	c_s	0254	frontal
19	sharp	curved	017s1.jpg	017a1.jpg	lighter	Shaded	hand	right	1	0	1	0	0	1	curved_sharp	-5.04082	-2.34694	-5.30612	-2.30612	0.244898	-0.938776	-2.46939	8.67347	s_c	0171	three_four
19	sharp	curved	049s4.jpg	049a4.jpg	lamp	No_Shaded	hand	right	1	0	0	1	0	2	curved_sharp	-5.04082	-2.34694	-5.30612	-2.30612	0.244898	-0.938776	-2.46939	8.67347	s_c	0494	frontal
19	curved	sharp	040a7.jpg	040s7.jpg	pencil sharpener	Shaded	hand	right	0	1	0	0	1	3	curved_sharp	-5.04082	-2.34694	-5.30612	-2.30612	0.244898	-0.938776	-2.46939	8.67347	c_s	0407	three_four
19	sharp	curved	033s3.jpg	033a3.jpg	toaster	No_Shaded	hand	left	0	1	0	0	1	3	curved_sharp	-5.04082	-2.34694	-5.30612	-2.30612	0.244898	-0.938776	-2.46939	8.67347	s_c	0333	three_four
19	sharp	curved	034s1.jpg	034a1.jpg	jug	Shaded	hand	right	1	0	0	1	0	2	sharp_curved	-5.04082	-2.34694	-5.30612	-2.30612	0.244898	-0.938776	-2.46939	8.67347	s_c	0341	frontal
19	sharp	curved	016s6.jpg	016a6.jpg	watch	No_Shaded	hand	right	1	0	1	0	0	1	curved_sharp	-5.04082	-2.34694	-5.30612	-2.30612	0.244898	-0.938776	-2.46939	8.67347	s_c	0166	frontal
19	curved	sharp	040a2.jpg	040s2.jpg	scissors	Shaded	hand	left	1	0	1	0	0	1	curved_sharp	-5.04082	-2.34694	-5.30612	-2.30612	0.244898	-0.938776	-2.46939	8.67347	c_s	0402	three_four
19	curved	sharp	052a2.jpg	052s2.jpg	photo frame	No_Shaded	computer	right	0	1	0	0	1	3	curved_sharp	-5.04082	-2.34694	-5.30612	-2.30612	0.244898	-0.938776	-2.46939	8.67347	c_s	0522	three_four
19	sharp	curved	002s5.jpg	002a5.jpg	umbrella	No_Shaded	hand	right	1	0	1	0	0	1	curved_sharp	-5.04082	-2.34694	-5.30612	-2.30612	0.244898	-0.938776	-2.46939	8.67347	s_c	0025	frontal
19	sharp	curved	034s4.jpg	034a4.jpg	sponge	Shaded	hand	right	1	0	0	1	0	2	sharp_curved	-5.04082	-2.34694	-5.30612	-2.30612	0.244898	-0.938776	-2.46939	8.67347	s_c	0344	three_four
19	curved	sharp	025a5.jpg	025s5.jpg	glasses	No_Shaded	hand	right	0	1	0	1	0	2	sharp_curved	-5.04082	-2.34694	-5.30612	-2.30612	0.244898	-0.938776	-2.46939	8.67347	c_s	0255	three_four
19	curved	sharp	010a7.jpg	010s7.jpg	remote control	No_Shaded	hand	left	1	0	0	1	0	2	curved_sharp	-5.04082	-2.34694	-5.30612	-2.30612	0.244898	-0.938776	-2.46939	8.67347	c_s	0107	three_four
19	curved	sharp	021a3.jpg	021s3.jpg	toaster	No_Shaded	computer	right	0	1	0	0	1	3	sharp_curved	-5.04082	-2.34694	-5.30612	-2.30612	0.244898	-0.938776	-2.46939	8.67347	c_s	0213	three_four
19	sharp	curved	001s3.jpg	001a3.jpg	pen	No_Shaded	computer	right	1	0	1	0	0	1	curved_sharp	-5.04082	-2.34694	-5.30612	-2.30612	0.244898	-0.938776	-2.46939	8.67347	s_c	0013	three_four
19	curved	sharp	022a4.jpg	022s4.jpg	glass/cup	Shaded	hand	left	1	0	0	1	0	2	sharp_curved	-5.04082	-2.34694	-5.30612	-2.30612	0.244898	-0.938776	-2.46939	8.67347	c_s	0224	frontal
19	sharp	curved	022s3.jpg	022a3.jpg	mobile phone	Shaded	hand	right	1	0	0	1	0	2	sharp_curved	-5.04082	-2.34694	-5.30612	-2.30612	0.244898	-0.938776	-2.46939	8.67347	s_c	0223	three_four
19	curved	sharp	002a3.jpg	002s3.jpg	lamp	No_Shaded	hand	right	0	1	1	0	0	1	curved_sharp	-5.04082	-2.34694	-5.30612	-2.30612	0.244898	-0.938776	-2.46939	8.67347	c_s	0023	three_four
19	curved	sharp	039a3.jpg	039s3.jpg	glass	Shaded	hand	left	1	0	0	1	0	2	curved_sharp	-5.04082	-2.34694	-5.30612	-2.30612	0.244898	-0.938776	-2.46939	8.67347	c_s	0393	frontal
19	sharp	curved	010s4.jpg	010a4.jpg	clock	No_Shaded	computer	right	1	0	1	0	0	1	curved_sharp	-5.04082	-2.34694	-5.30612	-2.30612	0.244898	-0.938776	-2.46939	8.67347	s_c	0104	frontal
19	sharp	curved	021s4.jpg	021a4.jpg	remote control	No_Shaded	computer	right	1	0	0	1	0	2	sharp_curved	-5.04082	-2.34694	-5.30612	-2.30612	0.244898	-0.938776	-2.46939	8.67347	s_c	0214	three_four
19	sharp	curved	049s1.jpg	049a1.jpg	backpack	No_Shaded	hand	right	1	0	1	0	0	1	curved_sharp	-5.04082	-2.34694	-5.30612	-2.30612	0.244898	-0.938776	-2.46939	8.67347	s_c	0491	three_four
19	sharp	curved	033s6.jpg	033a6.jpg	teapot	No_Shaded	hand	right	1	0	1	0	0	1	curved_sharp	-5.04082	-2.34694	-5.30612	-2.30612	0.244898	-0.938776	-2.46939	8.67347	s_c	0336	frontal
19	curved	sharp	049a2.jpg	049s2.jpg	tv	No_Shaded	hand	right	0	1	0	0	1	3	sharp_curved	-5.04082	-2.34694	-5.30612	-2.30612	0.244898	-0.938776	-2.46939	8.67347	c_s	0492	frontal
19	curved	sharp	019a5.jpg	019s5.jpg	tap	Shaded	computer	left	1	0	0	1	0	2	curved_sharp	-5.04082	-2.34694	-5.30612	-2.30612	0.244898	-0.938776	-2.46939	8.67347	c_s	0195	three_four
19	curved	sharp	019a4.jpg	019s4.jpg	duct tape	Shaded	computer	left	1	0	1	0	0	1	curved_sharp	-5.04082	-2.34694	-5.30612	-2.30612	0.244898	-0.938776	-2.46939	8.67347	c_s	0194	three_four
19	sharp	curved	039s1.jpg	039a1.jpg	coffee maker	Shaded	hand	left	0	1	0	0	1	3	sharp_curved	-5.04082	-2.34694	-5.30612	-2.30612	0.244898	-0.938776	-2.46939	8.67347	s_c	0391	frontal
19	sharp	curved	001s1.jpg	001a1.jpg	hat	No_Shaded	computer	left	0	1	0	0	1	3	sharp_curved	-5.04082	-2.34694	-5.30612	-2.30612	0.244898	-0.938776	-2.46939	8.67347	s_c	0011	three_four
19	sharp	curved	050s7.jpg	050a7.jpg	mobile phone	No_Shaded	computer	right	1	0	0	1	0	2	sharp_curved	-5.04082	-2.34694	-5.30612	-2.30612	0.244898	-0.938776	-2.46939	8.67347	s_c	0507	frontal
19	curved	sharp	034a6.jpg	034s6.jpg	radio	Shaded	hand	right	0	1	0	0	1	3	curved_sharp	-5.04082	-2.34694	-5.30612	-2.30612	0.244898	-0.938776	-2.46939	8.67347	c_s	0346	frontal
19	curved	sharp	027a2.jpg	027s2.jpg	electric guitar	No_Shaded	computer	left	1	0	1	0	0	1	curved_sharp	-5.04082	-2.34694	-5.30612	-2.30612	0.244898	-0.938776	-2.46939	8.67347	c_s	0272	frontal
19	curved	sharp	016a4.jpg	016s4.jpg	lightbulb	No_Shaded	hand	left	1	0	1	0	0	1	sharp_curved	-5.04082	-2.34694	-5.30612	-2.30612	0.244898	-0.938776	-2.46939	8.67347	c_s	0164	frontal
19	curved	sharp	010a3.jpg	010s3.jpg	glasses	No_Shaded	hand	left	1	0	0	1	0	2	curved_sharp	-5.04082	-2.34694	-5.30612	-2.30612	0.244898	-0.938776	-2.46939	8.67347	c_s	0103	frontal
19	curved	sharp	017a5.jpg	017s5.jpg	headphones	No_Shaded	hand	left	1	0	1	0	0	1	sharp_curved	-5.04082	-2.34694	-5.30612	-2.30612	0.244898	-0.938776	-2.46939	8.67347	c_s	0175	frontal
19	sharp	curved	040s6.jpg	040a6.jpg	chair	Shaded	hand	left	0	1	0	0	1	3	sharp_curved	-5.04082	-2.34694	-5.30612	-2.30612	0.244898	-0.938776	-2.46939	8.67347	s_c	0406	three_four
19	curved	sharp	034a3.jpg	034s3.jpg	handle	Shaded	hand	left	1	0	1	0	0	1	sharp_curved	-5.04082	-2.34694	-5.30612	-2.30612	0.244898	-0.938776	-2.46939	8.67347	c_s	0343	frontal
19	curved	sharp	010a6.jpg	010s6.jpg	mirror	No_Shaded	computer	left	1	0	0	1	0	2	sharp_curved	-5.04082	-2.34694	-5.30612	-2.30612	0.244898	-0.938776	-2.46939	8.67347	c_s	0106	frontal
19	sharp	curved	010s1.jpg	010a1.jpg	handbag	No_Shaded	computer	left	0	1	0	1	0	2	sharp_curved	-5.04082	-2.34694	-5.30612	-2.30612	0.244898	-0.938776	-2.46939	8.67347	s_c	0101	frontal
19	sharp	curved	040s5.jpg	040a5.jpg	watch	Shaded	hand	right	1	0	1	0	0	1	curved_sharp	-5.04082	-2.34694	-5.30612	-2.30612	0.244898	-0.938776	-2.46939	8.67347	s_c	0405	three_four
2	curved	sharp	002a3.jpg	002s3.jpg	lamp	No_Shaded	hand	left	1	0	1	0	0	1	sharp_curved	-1.04082	-2.34694	-4.30612	-0.306122	2.2449	-1.93878	-6.46939	-1.32653	c_s	0023	three_four
2	curved	sharp	049a2.jpg	049s2.jpg	tv	No_Shaded	hand	right	0	1	0	1	0	2	sharp_curved	-1.04082	-2.34694	-4.30612	-0.306122	2.2449	-1.93878	-6.46939	-1.32653	c_s	0492	frontal
2	curved	sharp	001a3.jpg	001s3.jpg	pen	No_Shaded	computer	left	1	0	0	1	0	2	curved_sharp	-1.04082	-2.34694	-4.30612	-0.306122	2.2449	-1.93878	-6.46939	-1.32653	c_s	0013	three_four
2	sharp	curved	022s4.jpg	022a4.jpg	glass/cup	Shaded	hand	right	1	0	1	0	0	1	curved_sharp	-1.04082	-2.34694	-4.30612	-0.306122	2.2449	-1.93878	-6.46939	-1.32653	s_c	0224	frontal
2	sharp	curved	034s3.jpg	034a3.jpg	handle	Shaded	hand	left	0	1	1	0	0	1	curved_sharp	-1.04082	-2.34694	-4.30612	-0.306122	2.2449	-1.93878	-6.46939	-1.32653	s_c	0343	frontal
2	curved	sharp	033a6.jpg	033s6.jpg	teapot	No_Shaded	hand	left	1	0	1	0	0	1	sharp_curved	-1.04082	-2.34694	-4.30612	-0.306122	2.2449	-1.93878	-6.46939	-1.32653	c_s	0336	frontal
2	sharp	curved	021s4.jpg	021a4.jpg	remote control	No_Shaded	computer	left	0	1	1	0	0	1	curved_sharp	-1.04082	-2.34694	-4.30612	-0.306122	2.2449	-1.93878	-6.46939	-1.32653	s_c	0214	three_four
2	sharp	curved	033s3.jpg	033a3.jpg	toaster	No_Shaded	hand	left	0	1	0	0	1	3	sharp_curved	-1.04082	-2.34694	-4.30612	-0.306122	2.2449	-1.93878	-6.46939	-1.32653	s_c	0333	three_four
2	curved	sharp	040a2.jpg	040s2.jpg	scissors	Shaded	hand	left	1	0	1	0	0	1	sharp_curved	-1.04082	-2.34694	-4.30612	-0.306122	2.2449	-1.93878	-6.46939	-1.32653	c_s	0402	three_four
2	sharp	curved	025s4.jpg	025a4.jpg	handle	No_Shaded	hand	right	1	0	1	0	0	1	sharp_curved	-1.04082	-2.34694	-4.30612	-0.306122	2.2449	-1.93878	-6.46939	-1.32653	s_c	0254	frontal
2	curved	sharp	022a3.jpg	022s3.jpg	mobile phone	Shaded	hand	left	1	0	1	0	0	1	sharp_curved	-1.04082	-2.34694	-4.30612	-0.306122	2.2449	-1.93878	-6.46939	-1.32653	c_s	0223	three_four
2	sharp	curved	034s6.jpg	034a6.jpg	radio	Shaded	hand	right	1	0	1	0	0	1	sharp_curved	-1.04082	-2.34694	-4.30612	-0.306122	2.2449	-1.93878	-6.46939	-1.32653	s_c	0346	frontal
2	sharp	curved	027s2.jpg	027a2.jpg	electric guitar	No_Shaded	computer	right	1	0	1	0	0	1	sharp_curved	-1.04082	-2.34694	-4.30612	-0.306122	2.2449	-1.93878	-6.46939	-1.32653	s_c	0272	frontal
2	sharp	curved	040s6.jpg	040a6.jpg	chair	Shaded	hand	right	1	0	1	0	0	1	sharp_curved	-1.04082	-2.34694	-4.30612	-0.306122	2.2449	-1.93878	-6.46939	-1.32653	s_c	0406	three_four
2	sharp	curved	049s1.jpg	049a1.jpg	backpack	No_Shaded	hand	right	1	0	0	1	0	2	curved_sharp	-1.04082	-2.34694	-4.30612	-0.306122	2.2449	-1.93878	-6.46939	-1.32653	s_c	0491	three_four
2	curved	sharp	050a5.jpg	050s5.jpg	tvmonitor	No_Shaded	computer	right	0	1	1	0	0	1	sharp_curved	-1.04082	-2.34694	-4.30612	-0.306122	2.2449	-1.93878	-6.46939	-1.32653	c_s	0505	frontal
2	sharp	curved	019s5.jpg	019a5.jpg	tap	Shaded	computer	left	0	1	1	0	0	1	sharp_curved	-1.04082	-2.34694	-4.30612	-0.306122	2.2449	-1.93878	-6.46939	-1.32653	s_c	0195	three_four
2	curved	sharp	050a4.jpg	050s4.jpg	coffee maker	No_Shaded	computer	right	0	1	1	0	0	1	sharp_curved	-1.04082	-2.34694	-4.30612	-0.306122	2.2449	-1.93878	-6.46939	-1.32653	c_s	0504	frontal
2	sharp	curved	010s1.jpg	010a1.jpg	handbag	No_Shaded	computer	right	1	0	1	0	0	1	curved_sharp	-1.04082	-2.34694	-4.30612	-0.306122	2.2449	-1.93878	-6.46939	-1.32653	s_c	0101	frontal
2	curved	sharp	049a4.jpg	049s4.jpg	lamp	No_Shaded	hand	right	0	1	1	0	0	1	sharp_curved	-1.04082	-2.34694	-4.30612	-0.306122	2.2449	-1.93878	-6.46939	-1.32653	c_s	0494	frontal
2	sharp	curved	025s6.jpg	025a6.jpg	comb	No_Shaded	hand	right	1	0	1	0	0	1	sharp_curved	-1.04082	-2.34694	-4.30612	-0.306122	2.2449	-1.93878	-6.46939	-1.32653	s_c	0256	frontal
2	curved	sharp	039a1.jpg	039s1.jpg	coffee maker	Shaded	hand	right	0	1	1	0	0	1	sharp_curved	-1.04082	-2.34694	-4.30612	-0.306122	2.2449	-1.93878	-6.46939	-1.32653	c_s	0391	frontal
2	sharp	curved	052s2.jpg	052a2.jpg	photo frame	No_Shaded	computer	left	0	1	0	1	0	2	curved_sharp	-1.04082	-2.34694	-4.30612	-0.306122	2.2449	-1.93878	-6.46939	-1.32653	s_c	0522	three_four
2	sharp	curved	010s3.jpg	010a3.jpg	glasses	No_Shaded	hand	right	1	0	1	0	0	1	sharp_curved	-1.04082	-2.34694	-4.30612	-0.306122	2.2449	-1.93878	-6.46939	-1.32653	s_c	0103	frontal
2	sharp	curved	010s7.jpg	010a7.jpg	remote control	No_Shaded	hand	right	1	0	1	0	0	1	curved_sharp	-1.04082	-2.34694	-4.30612	-0.306122	2.2449	-1.93878	-6.46939	-1.32653	s_c	0107	three_four
2	curved	sharp	016a6.jpg	016s6.jpg	watch	No_Shaded	hand	right	0	1	1	0	0	1	curved_sharp	-1.04082	-2.34694	-4.30612	-0.306122	2.2449	-1.93878	-6.46939	-1.32653	c_s	0166	frontal
2	curved	sharp	010a4.jpg	010s4.jpg	clock	No_Shaded	computer	left	1	0	0	1	0	2	curved_sharp	-1.04082	-2.34694	-4.30612	-0.306122	2.2449	-1.93878	-6.46939	-1.32653	c_s	0104	frontal
2	curved	sharp	016a4.jpg	016s4.jpg	lightbulb	No_Shaded	hand	right	0	1	0	1	0	2	curved_sharp	-1.04082	-2.34694	-4.30612	-0.306122	2.2449	-1.93878	-6.46939	-1.32653	c_s	0164	frontal
2	sharp	curved	040s7.jpg	040a7.jpg	pencil sharpener	Shaded	hand	left	0	1	0	0	1	3	curved_sharp	-1.04082	-2.34694	-4.30612	-0.306122	2.2449	-1.93878	-6.46939	-1.32653	s_c	0407	three_four
2	sharp	curved	019s4.jpg	019a4.jpg	duct tape	Shaded	computer	right	1	0	1	0	0	1	sharp_curved	-1.04082	-2.34694	-4.30612	-0.306122	2.2449	-1.93878	-6.46939	-1.32653	s_c	0194	three_four
2	curved	sharp	034a4.jpg	034s4.jpg	sponge	Shaded	hand	left	1	0	1	0	0	1	sharp_curved	-1.04082	-2.34694	-4.30612	-0.306122	2.2449	-1.93878	-6.46939	-1.32653	c_s	0344	three_four
2	curved	sharp	034a1.jpg	034s1.jpg	jug	Shaded	hand	left	1	0	1	0	0	1	sharp_curved	-1.04082	-2.34694	-4.30612	-0.306122	2.2449	-1.93878	-6.46939	-1.32653	c_s	0341	frontal
2	sharp	curved	017s5.jpg	017a5.jpg	headphones	No_Shaded	hand	right	1	0	1	0	0	1	sharp_curved	-1.04082	-2.34694	-4.30612	-0.306122	2.2449	-1.93878	-6.46939	-1.32653	s_c	0175	frontal
2	curved	sharp	010a6.jpg	010s6.jpg	mirror	No_Shaded	computer	right	0	1	0	1	0	2	sharp_curved	-1.04082	-2.34694	-4.30612	-0.306122	2.2449	-1.93878	-6.46939	-1.32653	c_s	0106	frontal
2	sharp	curved	021s3.jpg	021a3.jpg	toaster	No_Shaded	computer	left	0	1	1	0	0	1	curved_sharp	-1.04082	-2.34694	-4.30612	-0.306122	2.2449	-1.93878	-6.46939	-1.32653	s_c	0213	three_four
2	sharp	curved	017s1.jpg	017a1.jpg	lighter	Shaded	hand	right	1	0	1	0	0	1	sharp_curved	-1.04082	-2.34694	-4.30612	-0.306122	2.2449	-1.93878	-6.46939	-1.32653	s_c	0171	three_four
2	sharp	curved	012s6.jpg	012a6.jpg	door	No_Shaded	hand	left	0	1	1	0	0	1	curved_sharp	-1.04082	-2.34694	-4.30612	-0.306122	2.2449	-1.93878	-6.46939	-1.32653	s_c	0126	frontal
2	curved	sharp	014a5.jpg	014s5.jpg	cap	No_Shaded	hand	right	0	1	1	0	0	1	sharp_curved	-1.04082	-2.34694	-4.30612	-0.306122	2.2449	-1.93878	-6.46939	-1.32653	c_s	0145	three_four
2	curved	sharp	001a1.jpg	001s1.jpg	hat	No_Shaded	computer	right	0	1	1	0	0	1	sharp_curved	-1.04082	-2.34694	-4.30612	-0.306122	2.2449	-1.93878	-6.46939	-1.32653	c_s	0011	three_four
2	curved	sharp	050a7.jpg	050s7.jpg	mobile phone	No_Shaded	computer	left	1	0	0	0	1	3	curved_sharp	-1.04082	-2.34694	-4.30612	-0.306122	2.2449	-1.93878	-6.46939	-1.32653	c_s	0507	frontal
2	sharp	curved	039s3.jpg	039a3.jpg	glass	Shaded	hand	right	1	0	1	0	0	1	curved_sharp	-1.04082	-2.34694	-4.30612	-0.306122	2.2449	-1.93878	-6.46939	-1.32653	s_c	0393	frontal
2	sharp	curved	025s5.jpg	025a5.jpg	glasses	No_Shaded	hand	right	1	0	1	0	0	1	sharp_curved	-1.04082	-2.34694	-4.30612	-0.306122	2.2449	-1.93878	-6.46939	-1.32653	s_c	0255	three_four
2	curved	sharp	002a5.jpg	002s5.jpg	umbrella	No_Shaded	hand	left	1	0	1	0	0	1	curved_sharp	-1.04082	-2.34694	-4.30612	-0.306122	2.2449	-1.93878	-6.46939	-1.32653	c_s	0025	frontal
2	curved	sharp	040a5.jpg	040s5.jpg	watch	Shaded	hand	left	1	0	1	0	0	1	curved_sharp	-1.04082	-2.34694	-4.30612	-0.306122	2.2449	-1.93878	-6.46939	-1.32653	c_s	0405	three_four
2	curved	sharp	008a1.jpg	008s1.jpg	mirror	No_Shaded	computer	right	0	1	1	0	0	1	curved_sharp	-1.04082	-2.34694	-4.30612	-0.306122	2.2449	-1.93878	-6.46939	-1.32653	c_s	0081	three_four
20	curved	sharp	022a3.jpg	022s3.jpg	mobile phone	Shaded	hand	left	1	0	1	0	0	1	sharp_curved	-1.04082	-2.34694	-5.30612	0.693878	2.2449	0.0612245	4.53061	2.67347	c_s	0223	three_four
20	curved	sharp	039a1.jpg	039s1.jpg	coffee maker	Shaded	hand	right	0	1	0	0	1	3	sharp_curved	-1.04082	-2.34694	-5.30612	0.693878	2.2449	0.0612245	4.53061	2.67347	c_s	0391	frontal
20	sharp	curved	034s6.jpg	034a6.jpg	radio	Shaded	hand	left	0	1	1	0	0	1	curved_sharp	-1.04082	-2.34694	-5.30612	0.693878	2.2449	0.0612245	4.53061	2.67347	s_c	0346	frontal
20	curved	sharp	052a2.jpg	052s2.jpg	photo frame	No_Shaded	computer	right	0	1	0	0	1	3	curved_sharp	-1.04082	-2.34694	-5.30612	0.693878	2.2449	0.0612245	4.53061	2.67347	c_s	0522	three_four
20	curved	sharp	016a4.jpg	016s4.jpg	lightbulb	No_Shaded	hand	left	1	0	1	0	0	1	sharp_curved	-1.04082	-2.34694	-5.30612	0.693878	2.2449	0.0612245	4.53061	2.67347	c_s	0164	frontal
20	sharp	curved	002s5.jpg	002a5.jpg	umbrella	No_Shaded	hand	right	1	0	1	0	0	1	curved_sharp	-1.04082	-2.34694	-5.30612	0.693878	2.2449	0.0612245	4.53061	2.67347	s_c	0025	frontal
20	sharp	curved	017s5.jpg	017a5.jpg	headphones	No_Shaded	hand	right	1	0	1	0	0	1	sharp_curved	-1.04082	-2.34694	-5.30612	0.693878	2.2449	0.0612245	4.53061	2.67347	s_c	0175	frontal
20	curved	sharp	021a4.jpg	021s4.jpg	remote control	No_Shaded	computer	right	0	1	0	0	1	3	sharp_curved	-1.04082	-2.34694	-5.30612	0.693878	2.2449	0.0612245	4.53061	2.67347	c_s	0214	three_four
20	curved	sharp	001a1.jpg	001s1.jpg	hat	No_Shaded	computer	right	0	1	0	1	0	2	sharp_curved	-1.04082	-2.34694	-5.30612	0.693878	2.2449	0.0612245	4.53061	2.67347	c_s	0011	three_four
20	sharp	curved	010s1.jpg	010a1.jpg	handbag	No_Shaded	computer	right	1	0	0	1	0	2	curved_sharp	-1.04082	-2.34694	-5.30612	0.693878	2.2449	0.0612245	4.53061	2.67347	s_c	0101	frontal
20	sharp	curved	019s4.jpg	019a4.jpg	duct tape	Shaded	computer	right	1	0	0	0	1	3	sharp_curved	-1.04082	-2.34694	-5.30612	0.693878	2.2449	0.0612245	4.53061	2.67347	s_c	0194	three_four
20	curved	sharp	040a2.jpg	040s2.jpg	scissors	Shaded	hand	left	1	0	1	0	0	1	curved_sharp	-1.04082	-2.34694	-5.30612	0.693878	2.2449	0.0612245	4.53061	2.67347	c_s	0402	three_four
20	sharp	curved	034s3.jpg	034a3.jpg	handle	Shaded	hand	left	0	1	0	0	1	3	curved_sharp	-1.04082	-2.34694	-5.30612	0.693878	2.2449	0.0612245	4.53061	2.67347	s_c	0343	frontal
20	curved	sharp	014a5.jpg	014s5.jpg	cap	No_Shaded	hand	left	1	0	1	0	0	1	curved_sharp	-1.04082	-2.34694	-5.30612	0.693878	2.2449	0.0612245	4.53061	2.67347	c_s	0145	three_four
20	curved	sharp	039a3.jpg	039s3.jpg	glass	Shaded	hand	left	1	0	1	0	0	1	curved_sharp	-1.04082	-2.34694	-5.30612	0.693878	2.2449	0.0612245	4.53061	2.67347	c_s	0393	frontal
20	sharp	curved	010s6.jpg	010a6.jpg	mirror	No_Shaded	computer	right	1	0	1	0	0	1	curved_sharp	-1.04082	-2.34694	-5.30612	0.693878	2.2449	0.0612245	4.53061	2.67347	s_c	0106	frontal
20	curved	sharp	016a6.jpg	016s6.jpg	watch	No_Shaded	hand	left	1	0	1	0	0	1	sharp_curved	-1.04082	-2.34694	-5.30612	0.693878	2.2449	0.0612245	4.53061	2.67347	c_s	0166	frontal
20	sharp	curved	002s3.jpg	002a3.jpg	lamp	No_Shaded	hand	right	1	0	1	0	0	1	curved_sharp	-1.04082	-2.34694	-5.30612	0.693878	2.2449	0.0612245	4.53061	2.67347	s_c	0023	three_four
20	sharp	curved	040s6.jpg	040a6.jpg	chair	Shaded	hand	left	0	1	0	0	1	3	curved_sharp	-1.04082	-2.34694	-5.30612	0.693878	2.2449	0.0612245	4.53061	2.67347	s_c	0406	three_four
20	curved	sharp	050a5.jpg	050s5.jpg	tvmonitor	No_Shaded	computer	right	0	1	0	0	1	3	curved_sharp	-1.04082	-2.34694	-5.30612	0.693878	2.2449	0.0612245	4.53061	2.67347	c_s	0505	frontal
20	sharp	curved	012s6.jpg	012a6.jpg	door	No_Shaded	hand	left	0	1	0	0	1	3	sharp_curved	-1.04082	-2.34694	-5.30612	0.693878	2.2449	0.0612245	4.53061	2.67347	s_c	0126	frontal
20	sharp	curved	010s7.jpg	010a7.jpg	remote control	No_Shaded	hand	right	1	0	0	0	1	3	sharp_curved	-1.04082	-2.34694	-5.30612	0.693878	2.2449	0.0612245	4.53061	2.67347	s_c	0107	three_four
20	sharp	curved	050s4.jpg	050a4.jpg	coffee maker	No_Shaded	computer	left	0	1	0	1	0	2	sharp_curved	-1.04082	-2.34694	-5.30612	0.693878	2.2449	0.0612245	4.53061	2.67347	s_c	0504	frontal
20	curved	sharp	025a5.jpg	025s5.jpg	glasses	No_Shaded	hand	left	1	0	1	0	0	1	sharp_curved	-1.04082	-2.34694	-5.30612	0.693878	2.2449	0.0612245	4.53061	2.67347	c_s	0255	three_four
20	sharp	curved	027s2.jpg	027a2.jpg	electric guitar	No_Shaded	computer	right	1	0	1	0	0	1	sharp_curved	-1.04082	-2.34694	-5.30612	0.693878	2.2449	0.0612245	4.53061	2.67347	s_c	0272	frontal
20	sharp	curved	022s4.jpg	022a4.jpg	glass/cup	Shaded	hand	right	1	0	1	0	0	1	curved_sharp	-1.04082	-2.34694	-5.30612	0.693878	2.2449	0.0612245	4.53061	2.67347	s_c	0224	frontal
20	sharp	curved	040s5.jpg	040a5.jpg	watch	Shaded	hand	right	1	0	1	0	0	1	sharp_curved	-1.04082	-2.34694	-5.30612	0.693878	2.2449	0.0612245	4.53061	2.67347	s_c	0405	three_four
20	curved	sharp	034a4.jpg	034s4.jpg	sponge	Shaded	hand	right	0	1	0	1	0	2	curved_sharp	-1.04082	-2.34694	-5.30612	0.693878	2.2449	0.0612245	4.53061	2.67347	c_s	0344	three_four
20	curved	sharp	033a6.jpg	033s6.jpg	teapot	No_Shaded	hand	left	1	0	1	0	0	1	curved_sharp	-1.04082	-2.34694	-5.30612	0.693878	2.2449	0.0612245	4.53061	2.67347	c_s	0336	frontal
20	sharp	curved	050s7.jpg	050a7.jpg	mobile phone	No_Shaded	computer	right	1	0	1	0	0	1	sharp_curved	-1.04082	-2.34694	-5.30612	0.693878	2.2449	0.0612245	4.53061	2.67347	s_c	0507	frontal
20	sharp	curved	033s3.jpg	033a3.jpg	toaster	No_Shaded	hand	left	0	1	0	0	1	3	curved_sharp	-1.04082	-2.34694	-5.30612	0.693878	2.2449	0.0612245	4.53061	2.67347	s_c	0333	three_four
20	curved	sharp	021a3.jpg	021s3.jpg	toaster	No_Shaded	computer	right	0	1	0	0	1	3	curved_sharp	-1.04082	-2.34694	-5.30612	0.693878	2.2449	0.0612245	4.53061	2.67347	c_s	0213	three_four
20	sharp	curved	008s1.jpg	008a1.jpg	mirror	No_Shaded	computer	left	0	1	0	0	1	3	curved_sharp	-1.04082	-2.34694	-5.30612	0.693878	2.2449	0.0612245	4.53061	2.67347	s_c	0081	three_four
20	sharp	curved	010s4.jpg	010a4.jpg	clock	No_Shaded	computer	right	1	0	1	0	0	1	sharp_curved	-1.04082	-2.34694	-5.30612	0.693878	2.2449	0.0612245	4.53061	2.67347	s_c	0104	frontal
20	curved	sharp	040a7.jpg	040s7.jpg	pencil sharpener	Shaded	hand	right	0	1	0	0	1	3	curved_sharp	-1.04082	-2.34694	-5.30612	0.693878	2.2449	0.0612245	4.53061	2.67347	c_s	0407	three_four
20	curved	sharp	025a6.jpg	025s6.jpg	comb	No_Shaded	hand	left	1	0	1	0	0	1	sharp_curved	-1.04082	-2.34694	-5.30612	0.693878	2.2449	0.0612245	4.53061	2.67347	c_s	0256	frontal
20	curved	sharp	017a1.jpg	017s1.jpg	lighter	Shaded	hand	left	1	0	1	0	0	1	curved_sharp	-1.04082	-2.34694	-5.30612	0.693878	2.2449	0.0612245	4.53061	2.67347	c_s	0171	three_four
20	sharp	curved	019s5.jpg	019a5.jpg	tap	Shaded	computer	left	0	1	0	1	0	2	sharp_curved	-1.04082	-2.34694	-5.30612	0.693878	2.2449	0.0612245	4.53061	2.67347	s_c	0195	three_four
20	sharp	curved	001s3.jpg	001a3.jpg	pen	No_Shaded	computer	right	1	0	1	0	0	1	curved_sharp	-1.04082	-2.34694	-5.30612	0.693878	2.2449	0.0612245	4.53061	2.67347	s_c	0013	three_four
20	sharp	curved	049s1.jpg	049a1.jpg	backpack	No_Shaded	hand	right	1	0	0	1	0	2	curved_sharp	-1.04082	-2.34694	-5.30612	0.693878	2.2449	0.0612245	4.53061	2.67347	s_c	0491	three_four
20	sharp	curved	010s3.jpg	010a3.jpg	glasses	No_Shaded	hand	left	0	1	0	0	1	3	curved_sharp	-1.04082	-2.34694	-5.30612	0.693878	2.2449	0.0612245	4.53061	2.67347	s_c	0103	frontal
20	sharp	curved	049s2.jpg	049a2.jpg	tv	No_Shaded	hand	right	1	0	0	0	1	3	curved_sharp	-1.04082	-2.34694	-5.30612	0.693878	2.2449	0.0612245	4.53061	2.67347	s_c	0492	frontal
20	sharp	curved	049s4.jpg	049a4.jpg	lamp	No_Shaded	hand	left	0	1	0	1	0	2	sharp_curved	-1.04082	-2.34694	-5.30612	0.693878	2.2449	0.0612245	4.53061	2.67347	s_c	0494	frontal
20	sharp	curved	025s4.jpg	025a4.jpg	handle	No_Shaded	hand	right	1	0	1	0	0	1	curved_sharp	-1.04082	-2.34694	-5.30612	0.693878	2.2449	0.0612245	4.53061	2.67347	s_c	0254	frontal
20	sharp	curved	034s1.jpg	034a1.jpg	jug	Shaded	hand	right	1	0	0	0	1	3	curved_sharp	-1.04082	-2.34694	-5.30612	0.693878	2.2449	0.0612245	4.53061	2.67347	s_c	0341	frontal
21	sharp	curved	002s3.jpg	002a3.jpg	lamp	No_Shaded	hand	left	0	1	1	0	0	1	curved_sharp	-1.04082	4.65306	-5.30612	-4.30612	1.2449	0.0612245	-0.469388	-0.326531	s_c	0023	three_four
21	curved	sharp	033a6.jpg	033s6.jpg	teapot	No_Shaded	hand	left	1	0	1	0	0	1	curved_sharp	-1.04082	4.65306	-5.30612	-4.30612	1.2449	0.0612245	-0.469388	-0.326531	c_s	0336	frontal
21	curved	sharp	025a5.jpg	025s5.jpg	glasses	No_Shaded	hand	right	0	1	1	0	0	1	sharp_curved	-1.04082	4.65306	-5.30612	-4.30612	1.2449	0.0612245	-0.469388	-0.326531	c_s	0255	three_four
21	curved	sharp	049a1.jpg	049s1.jpg	backpack	No_Shaded	hand	right	0	1	0	0	1	3	sharp_curved	-1.04082	4.65306	-5.30612	-4.30612	1.2449	0.0612245	-0.469388	-0.326531	c_s	0491	three_four
21	sharp	curved	039s3.jpg	039a3.jpg	glass	Shaded	hand	left	0	1	1	0	0	1	curved_sharp	-1.04082	4.65306	-5.30612	-4.30612	1.2449	0.0612245	-0.469388	-0.326531	s_c	0393	frontal
21	sharp	curved	010s7.jpg	010a7.jpg	remote control	No_Shaded	hand	right	1	0	0	0	1	3	curved_sharp	-1.04082	4.65306	-5.30612	-4.30612	1.2449	0.0612245	-0.469388	-0.326531	s_c	0107	three_four
21	curved	sharp	012a6.jpg	012s6.jpg	door	No_Shaded	hand	right	0	1	1	0	0	1	sharp_curved	-1.04082	4.65306	-5.30612	-4.30612	1.2449	0.0612245	-0.469388	-0.326531	c_s	0126	frontal
21	sharp	curved	034s6.jpg	034a6.jpg	radio	Shaded	hand	left	0	1	0	0	1	3	curved_sharp	-1.04082	4.65306	-5.30612	-4.30612	1.2449	0.0612245	-0.469388	-0.326531	s_c	0346	frontal
21	sharp	curved	040s2.jpg	040a2.jpg	scissors	Shaded	hand	right	1	0	0	1	0	2	sharp_curved	-1.04082	4.65306	-5.30612	-4.30612	1.2449	0.0612245	-0.469388	-0.326531	s_c	0402	three_four
21	curved	sharp	052a2.jpg	052s2.jpg	photo frame	No_Shaded	computer	left	1	0	0	0	1	3	sharp_curved	-1.04082	4.65306	-5.30612	-4.30612	1.2449	0.0612245	-0.469388	-0.326531	c_s	0522	three_four
21	curved	sharp	014a5.jpg	014s5.jpg	cap	No_Shaded	hand	left	1	0	1	0	0	1	sharp_curved	-1.04082	4.65306	-5.30612	-4.30612	1.2449	0.0612245	-0.469388	-0.326531	c_s	0145	three_four
21	sharp	curved	040s5.jpg	040a5.jpg	watch	Shaded	hand	left	0	1	0	0	1	3	sharp_curved	-1.04082	4.65306	-5.30612	-4.30612	1.2449	0.0612245	-0.469388	-0.326531	s_c	0405	three_four
21	curved	sharp	050a4.jpg	050s4.jpg	coffee maker	No_Shaded	computer	right	0	1	1	0	0	1	curved_sharp	-1.04082	4.65306	-5.30612	-4.30612	1.2449	0.0612245	-0.469388	-0.326531	c_s	0504	frontal
21	curved	sharp	016a6.jpg	016s6.jpg	watch	No_Shaded	hand	right	0	1	0	0	1	3	sharp_curved	-1.04082	4.65306	-5.30612	-4.30612	1.2449	0.0612245	-0.469388	-0.326531	c_s	0166	frontal
21	curved	sharp	033a3.jpg	033s3.jpg	toaster	No_Shaded	hand	left	1	0	0	0	1	3	sharp_curved	-1.04082	4.65306	-5.30612	-4.30612	1.2449	0.0612245	-0.469388	-0.326531	c_s	0333	three_four
21	curved	sharp	021a4.jpg	021s4.jpg	remote control	No_Shaded	computer	left	1	0	0	0	1	3	curved_sharp	-1.04082	4.65306	-5.30612	-4.30612	1.2449	0.0612245	-0.469388	-0.326531	c_s	0214	three_four
21	sharp	curved	019s4.jpg	019a4.jpg	duct tape	Shaded	computer	right	1	0	0	1	0	2	curved_sharp	-1.04082	4.65306	-5.30612	-4.30612	1.2449	0.0612245	-0.469388	-0.326531	s_c	0194	three_four
21	sharp	curved	021s3.jpg	021a3.jpg	toaster	No_Shaded	computer	right	1	0	1	0	0	1	curved_sharp	-1.04082	4.65306	-5.30612	-4.30612	1.2449	0.0612245	-0.469388	-0.326531	s_c	0213	three_four
21	curved	sharp	002a5.jpg	002s5.jpg	umbrella	No_Shaded	hand	right	0	1	1	0	0	1	sharp_curved	-1.04082	4.65306	-5.30612	-4.30612	1.2449	0.0612245	-0.469388	-0.326531	c_s	0025	frontal
21	sharp	curved	019s5.jpg	019a5.jpg	tap	Shaded	computer	left	0	1	1	0	0	1	curved_sharp	-1.04082	4.65306	-5.30612	-4.30612	1.2449	0.0612245	-0.469388	-0.326531	s_c	0195	three_four
21	curved	sharp	027a2.jpg	027s2.jpg	electric guitar	No_Shaded	computer	right	0	1	1	0	0	1	curved_sharp	-1.04082	4.65306	-5.30612	-4.30612	1.2449	0.0612245	-0.469388	-0.326531	c_s	0272	frontal
21	curved	sharp	016a4.jpg	016s4.jpg	lightbulb	No_Shaded	hand	right	0	1	1	0	0	1	curved_sharp	-1.04082	4.65306	-5.30612	-4.30612	1.2449	0.0612245	-0.469388	-0.326531	c_s	0164	frontal
21	curved	sharp	025a4.jpg	025s4.jpg	handle	No_Shaded	hand	right	0	1	1	0	0	1	sharp_curved	-1.04082	4.65306	-5.30612	-4.30612	1.2449	0.0612245	-0.469388	-0.326531	c_s	0254	frontal
21	sharp	curved	025s6.jpg	025a6.jpg	comb	No_Shaded	hand	right	1	0	1	0	0	1	curved_sharp	-1.04082	4.65306	-5.30612	-4.30612	1.2449	0.0612245	-0.469388	-0.326531	s_c	0256	frontal
21	sharp	curved	001s3.jpg	001a3.jpg	pen	No_Shaded	computer	right	1	0	1	0	0	1	curved_sharp	-1.04082	4.65306	-5.30612	-4.30612	1.2449	0.0612245	-0.469388	-0.326531	s_c	0013	three_four
21	sharp	curved	017s1.jpg	017a1.jpg	lighter	Shaded	hand	left	0	1	1	0	0	1	curved_sharp	-1.04082	4.65306	-5.30612	-4.30612	1.2449	0.0612245	-0.469388	-0.326531	s_c	0171	three_four
21	curved	sharp	017a5.jpg	017s5.jpg	headphones	No_Shaded	hand	right	0	1	1	0	0	1	curved_sharp	-1.04082	4.65306	-5.30612	-4.30612	1.2449	0.0612245	-0.469388	-0.326531	c_s	0175	frontal
21	curved	sharp	034a1.jpg	034s1.jpg	jug	Shaded	hand	left	1	0	1	0	0	1	curved_sharp	-1.04082	4.65306	-5.30612	-4.30612	1.2449	0.0612245	-0.469388	-0.326531	c_s	0341	frontal
21	sharp	curved	010s3.jpg	010a3.jpg	glasses	No_Shaded	hand	left	0	1	1	0	0	1	sharp_curved	-1.04082	4.65306	-5.30612	-4.30612	1.2449	0.0612245	-0.469388	-0.326531	s_c	0103	frontal
21	sharp	curved	049s4.jpg	049a4.jpg	lamp	No_Shaded	hand	left	0	1	1	0	0	1	sharp_curved	-1.04082	4.65306	-5.30612	-4.30612	1.2449	0.0612245	-0.469388	-0.326531	s_c	0494	frontal
21	curved	sharp	010a1.jpg	010s1.jpg	handbag	No_Shaded	computer	right	0	1	0	1	0	2	curved_sharp	-1.04082	4.65306	-5.30612	-4.30612	1.2449	0.0612245	-0.469388	-0.326531	c_s	0101	frontal
21	sharp	curved	040s7.jpg	040a7.jpg	pencil sharpener	Shaded	hand	left	0	1	0	1	0	2	curved_sharp	-1.04082	4.65306	-5.30612	-4.30612	1.2449	0.0612245	-0.469388	-0.326531	s_c	0407	three_four
21	curved	sharp	039a1.jpg	039s1.jpg	coffee maker	Shaded	hand	right	0	1	0	0	1	3	curved_sharp	-1.04082	4.65306	-5.30612	-4.30612	1.2449	0.0612245	-0.469388	-0.326531	c_s	0391	frontal
21	curved	sharp	034a4.jpg	034s4.jpg	sponge	Shaded	hand	right	0	1	0	0	1	3	curved_sharp	-1.04082	4.65306	-5.30612	-4.30612	1.2449	0.0612245	-0.469388	-0.326531	c_s	0344	three_four
21	curved	sharp	034a3.jpg	034s3.jpg	handle	Shaded	hand	left	1	0	1	0	0	1	sharp_curved	-1.04082	4.65306	-5.30612	-4.30612	1.2449	0.0612245	-0.469388	-0.326531	c_s	0343	frontal
21	sharp	curved	010s4.jpg	010a4.jpg	clock	No_Shaded	computer	left	0	1	0	0	1	3	sharp_curved	-1.04082	4.65306	-5.30612	-4.30612	1.2449	0.0612245	-0.469388	-0.326531	s_c	0104	frontal
21	curved	sharp	010a6.jpg	010s6.jpg	mirror	No_Shaded	computer	right	0	1	0	1	0	2	curved_sharp	-1.04082	4.65306	-5.30612	-4.30612	1.2449	0.0612245	-0.469388	-0.326531	c_s	0106	frontal
21	curved	sharp	040a6.jpg	040s6.jpg	chair	Shaded	hand	right	0	1	1	0	0	1	sharp_curved	-1.04082	4.65306	-5.30612	-4.30612	1.2449	0.0612245	-0.469388	-0.326531	c_s	0406	three_four
21	curved	sharp	049a2.jpg	049s2.jpg	tv	No_Shaded	hand	left	1	0	0	0	1	3	curved_sharp	-1.04082	4.65306	-5.30612	-4.30612	1.2449	0.0612245	-0.469388	-0.326531	c_s	0492	frontal
21	curved	sharp	022a4.jpg	022s4.jpg	glass/cup	Shaded	hand	left	1	0	1	0	0	1	curved_sharp	-1.04082	4.65306	-5.30612	-4.30612	1.2449	0.0612245	-0.469388	-0.326531	c_s	0224	frontal
21	curved	sharp	008a1.jpg	008s1.jpg	mirror	No_Shaded	computer	right	0	1	0	1	0	2	sharp_curved	-1.04082	4.65306	-5.30612	-4.30612	1.2449	0.0612245	-0.469388	-0.326531	c_s	0081	three_four
21	sharp	curved	001s1.jpg	001a1.jpg	hat	No_Shaded	computer	left	0	1	1	0	0	1	curved_sharp	-1.04082	4.65306	-5.30612	-4.30612	1.2449	0.0612245	-0.469388	-0.326531	s_c	0011	three_four
21	curved	sharp	022a3.jpg	022s3.jpg	mobile phone	Shaded	hand	right	0	1	1	0	0	1	curved_sharp	-1.04082	4.65306	-5.30612	-4.30612	1.2449	0.0612245	-0.469388	-0.326531	c_s	0223	three_four
21	sharp	curved	050s7.jpg	050a7.jpg	mobile phone	No_Shaded	computer	left	0	1	1	0	0	1	sharp_curved	-1.04082	4.65306	-5.30612	-4.30612	1.2449	0.0612245	-0.469388	-0.326531	s_c	0507	frontal
21	curved	sharp	050a5.jpg	050s5.jpg	tvmonitor	No_Shaded	computer	right	0	1	0	0	1	3	curved_sharp	-1.04082	4.65306	-5.30612	-4.30612	1.2449	0.0612245	-0.469388	-0.326531	c_s	0505	frontal
22	curved	sharp	034a6.jpg	034s6.jpg	radio	Shaded	hand	right	0	1	0	1	0	2	curved_sharp	-2.04082	-2.34694	5.69388	1.69388	-0.755102	1.06122	-0.469388	6.67347	c_s	0346	frontal
22	sharp	curved	040s7.jpg	040a7.jpg	pencil sharpener	Shaded	hand	left	0	1	0	1	0	2	curved_sharp	-2.04082	-2.34694	5.69388	1.69388	-0.755102	1.06122	-0.469388	6.67347	s_c	0407	three_four
22	curved	sharp	019a5.jpg	019s5.jpg	tap	Shaded	computer	right	0	1	0	1	0	2	sharp_curved	-2.04082	-2.34694	5.69388	1.69388	-0.755102	1.06122	-0.469388	6.67347	c_s	0195	three_four
22	sharp	curved	034s4.jpg	034a4.jpg	sponge	Shaded	hand	left	0	1	1	0	0	1	curved_sharp	-2.04082	-2.34694	5.69388	1.69388	-0.755102	1.06122	-0.469388	6.67347	s_c	0344	three_four
22	sharp	curved	001s3.jpg	001a3.jpg	pen	No_Shaded	computer	left	0	1	0	1	0	2	curved_sharp	-2.04082	-2.34694	5.69388	1.69388	-0.755102	1.06122	-0.469388	6.67347	s_c	0013	three_four
22	sharp	curved	012s6.jpg	012a6.jpg	door	No_Shaded	hand	right	1	0	0	0	1	3	sharp_curved	-2.04082	-2.34694	5.69388	1.69388	-0.755102	1.06122	-0.469388	6.67347	s_c	0126	frontal
22	curved	sharp	050a7.jpg	050s7.jpg	mobile phone	No_Shaded	computer	right	0	1	0	1	0	2	curved_sharp	-2.04082	-2.34694	5.69388	1.69388	-0.755102	1.06122	-0.469388	6.67347	c_s	0507	frontal
22	sharp	curved	010s6.jpg	010a6.jpg	mirror	No_Shaded	computer	left	0	1	0	1	0	2	curved_sharp	-2.04082	-2.34694	5.69388	1.69388	-0.755102	1.06122	-0.469388	6.67347	s_c	0106	frontal
22	curved	sharp	050a4.jpg	050s4.jpg	coffee maker	No_Shaded	computer	left	1	0	0	0	1	3	sharp_curved	-2.04082	-2.34694	5.69388	1.69388	-0.755102	1.06122	-0.469388	6.67347	c_s	0504	frontal
22	sharp	curved	002s3.jpg	002a3.jpg	lamp	No_Shaded	hand	right	1	0	1	0	0	1	curved_sharp	-2.04082	-2.34694	5.69388	1.69388	-0.755102	1.06122	-0.469388	6.67347	s_c	0023	three_four
22	curved	sharp	034a1.jpg	034s1.jpg	jug	Shaded	hand	left	1	0	0	1	0	2	curved_sharp	-2.04082	-2.34694	5.69388	1.69388	-0.755102	1.06122	-0.469388	6.67347	c_s	0341	frontal
22	sharp	curved	027s2.jpg	027a2.jpg	electric guitar	No_Shaded	computer	right	1	0	0	1	0	2	sharp_curved	-2.04082	-2.34694	5.69388	1.69388	-0.755102	1.06122	-0.469388	6.67347	s_c	0272	frontal
22	sharp	curved	052s2.jpg	052a2.jpg	photo frame	No_Shaded	computer	right	1	0	0	0	1	3	sharp_curved	-2.04082	-2.34694	5.69388	1.69388	-0.755102	1.06122	-0.469388	6.67347	s_c	0522	three_four
22	curved	sharp	014a5.jpg	014s5.jpg	cap	No_Shaded	hand	left	1	0	1	0	0	1	sharp_curved	-2.04082	-2.34694	5.69388	1.69388	-0.755102	1.06122	-0.469388	6.67347	c_s	0145	three_four
22	sharp	curved	025s4.jpg	025a4.jpg	handle	No_Shaded	hand	left	0	1	0	1	0	2	sharp_curved	-2.04082	-2.34694	5.69388	1.69388	-0.755102	1.06122	-0.469388	6.67347	s_c	0254	frontal
22	sharp	curved	010s7.jpg	010a7.jpg	remote control	No_Shaded	hand	left	0	1	0	1	0	2	curved_sharp	-2.04082	-2.34694	5.69388	1.69388	-0.755102	1.06122	-0.469388	6.67347	s_c	0107	three_four
22	curved	sharp	001a1.jpg	001s1.jpg	hat	No_Shaded	computer	right	0	1	0	1	0	2	curved_sharp	-2.04082	-2.34694	5.69388	1.69388	-0.755102	1.06122	-0.469388	6.67347	c_s	0011	three_four
22	curved	sharp	017a1.jpg	017s1.jpg	lighter	Shaded	hand	left	1	0	1	0	0	1	sharp_curved	-2.04082	-2.34694	5.69388	1.69388	-0.755102	1.06122	-0.469388	6.67347	c_s	0171	three_four
22	curved	sharp	022a4.jpg	022s4.jpg	glass/cup	Shaded	hand	left	1	0	0	1	0	2	curved_sharp	-2.04082	-2.34694	5.69388	1.69388	-0.755102	1.06122	-0.469388	6.67347	c_s	0224	frontal
22	sharp	curved	039s3.jpg	039a3.jpg	glass	Shaded	hand	right	1	0	1	0	0	1	sharp_curved	-2.04082	-2.34694	5.69388	1.69388	-0.755102	1.06122	-0.469388	6.67347	s_c	0393	frontal
22	curved	sharp	039a1.jpg	039s1.jpg	coffee maker	Shaded	hand	right	0	1	0	0	1	3	sharp_curved	-2.04082	-2.34694	5.69388	1.69388	-0.755102	1.06122	-0.469388	6.67347	c_s	0391	frontal
22	sharp	curved	021s4.jpg	021a4.jpg	remote control	No_Shaded	computer	left	0	1	0	1	0	2	curved_sharp	-2.04082	-2.34694	5.69388	1.69388	-0.755102	1.06122	-0.469388	6.67347	s_c	0214	three_four
22	curved	sharp	033a6.jpg	033s6.jpg	teapot	No_Shaded	hand	left	1	0	1	0	0	1	sharp_curved	-2.04082	-2.34694	5.69388	1.69388	-0.755102	1.06122	-0.469388	6.67347	c_s	0336	frontal
22	curved	sharp	016a6.jpg	016s6.jpg	watch	No_Shaded	hand	left	1	0	0	1	0	2	curved_sharp	-2.04082	-2.34694	5.69388	1.69388	-0.755102	1.06122	-0.469388	6.67347	c_s	0166	frontal
22	sharp	curved	025s6.jpg	025a6.jpg	comb	No_Shaded	hand	left	0	1	1	0	0	1	sharp_curved	-2.04082	-2.34694	5.69388	1.69388	-0.755102	1.06122	-0.469388	6.67347	s_c	0256	frontal
22	sharp	curved	017s5.jpg	017a5.jpg	headphones	No_Shaded	hand	right	1	0	1	0	0	1	curved_sharp	-2.04082	-2.34694	5.69388	1.69388	-0.755102	1.06122	-0.469388	6.67347	s_c	0175	frontal
22	sharp	curved	008s1.jpg	008a1.jpg	mirror	No_Shaded	computer	left	0	1	0	1	0	2	sharp_curved	-2.04082	-2.34694	5.69388	1.69388	-0.755102	1.06122	-0.469388	6.67347	s_c	0081	three_four
22	sharp	curved	010s3.jpg	010a3.jpg	glasses	No_Shaded	hand	right	1	0	1	0	0	1	sharp_curved	-2.04082	-2.34694	5.69388	1.69388	-0.755102	1.06122	-0.469388	6.67347	s_c	0103	frontal
22	curved	sharp	016a4.jpg	016s4.jpg	lightbulb	No_Shaded	hand	left	1	0	1	0	0	1	sharp_curved	-2.04082	-2.34694	5.69388	1.69388	-0.755102	1.06122	-0.469388	6.67347	c_s	0164	frontal
22	sharp	curved	049s2.jpg	049a2.jpg	tv	No_Shaded	hand	left	0	1	0	1	0	2	sharp_curved	-2.04082	-2.34694	5.69388	1.69388	-0.755102	1.06122	-0.469388	6.67347	s_c	0492	frontal
22	curved	sharp	034a3.jpg	034s3.jpg	handle	Shaded	hand	right	0	1	0	1	0	2	curved_sharp	-2.04082	-2.34694	5.69388	1.69388	-0.755102	1.06122	-0.469388	6.67347	c_s	0343	frontal
22	sharp	curved	021s3.jpg	021a3.jpg	toaster	No_Shaded	computer	left	0	1	0	1	0	2	curved_sharp	-2.04082	-2.34694	5.69388	1.69388	-0.755102	1.06122	-0.469388	6.67347	s_c	0213	three_four
22	sharp	curved	025s5.jpg	025a5.jpg	glasses	No_Shaded	hand	right	1	0	1	0	0	1	curved_sharp	-2.04082	-2.34694	5.69388	1.69388	-0.755102	1.06122	-0.469388	6.67347	s_c	0255	three_four
22	curved	sharp	010a1.jpg	010s1.jpg	handbag	No_Shaded	computer	right	0	1	1	0	0	1	sharp_curved	-2.04082	-2.34694	5.69388	1.69388	-0.755102	1.06122	-0.469388	6.67347	c_s	0101	frontal
22	sharp	curved	040s6.jpg	040a6.jpg	chair	Shaded	hand	right	1	0	1	0	0	1	sharp_curved	-2.04082	-2.34694	5.69388	1.69388	-0.755102	1.06122	-0.469388	6.67347	s_c	0406	three_four
22	sharp	curved	002s5.jpg	002a5.jpg	umbrella	No_Shaded	hand	right	1	0	1	0	0	1	sharp_curved	-2.04082	-2.34694	5.69388	1.69388	-0.755102	1.06122	-0.469388	6.67347	s_c	0025	frontal
22	curved	sharp	049a4.jpg	049s4.jpg	lamp	No_Shaded	hand	right	0	1	0	1	0	2	sharp_curved	-2.04082	-2.34694	5.69388	1.69388	-0.755102	1.06122	-0.469388	6.67347	c_s	0494	frontal
22	sharp	curved	040s2.jpg	040a2.jpg	scissors	Shaded	hand	right	1	0	1	0	0	1	curved_sharp	-2.04082	-2.34694	5.69388	1.69388	-0.755102	1.06122	-0.469388	6.67347	s_c	0402	three_four
22	curved	sharp	022a3.jpg	022s3.jpg	mobile phone	Shaded	hand	left	1	0	0	1	0	2	sharp_curved	-2.04082	-2.34694	5.69388	1.69388	-0.755102	1.06122	-0.469388	6.67347	c_s	0223	three_four
22	curved	sharp	019a4.jpg	019s4.jpg	duct tape	Shaded	computer	left	1	0	0	0	1	3	sharp_curved	-2.04082	-2.34694	5.69388	1.69388	-0.755102	1.06122	-0.469388	6.67347	c_s	0194	three_four
22	curved	sharp	040a5.jpg	040s5.jpg	watch	Shaded	hand	left	1	0	1	0	0	1	sharp_curved	-2.04082	-2.34694	5.69388	1.69388	-0.755102	1.06122	-0.469388	6.67347	c_s	0405	three_four
22	curved	sharp	049a1.jpg	049s1.jpg	backpack	No_Shaded	hand	right	0	1	0	1	0	2	curved_sharp	-2.04082	-2.34694	5.69388	1.69388	-0.755102	1.06122	-0.469388	6.67347	c_s	0491	three_four
22	sharp	curved	033s3.jpg	033a3.jpg	toaster	No_Shaded	hand	left	0	1	0	1	0	2	curved_sharp	-2.04082	-2.34694	5.69388	1.69388	-0.755102	1.06122	-0.469388	6.67347	s_c	0333	three_four
22	sharp	curved	050s5.jpg	050a5.jpg	tvmonitor	No_Shaded	computer	right	1	0	0	1	0	2	sharp_curved	-2.04082	-2.34694	5.69388	1.69388	-0.755102	1.06122	-0.469388	6.67347	s_c	0505	frontal
22	sharp	curved	010s4.jpg	010a4.jpg	clock	No_Shaded	computer	right	1	0	0	1	0	2	sharp_curved	-2.04082	-2.34694	5.69388	1.69388	-0.755102	1.06122	-0.469388	6.67347	s_c	0104	frontal
23	curved	sharp	022a3.jpg	022s3.jpg	mobile phone	Shaded	hand	left	1	0	1	0	0	1	curved_sharp	-1.04082	-2.34694	-4.30612	1.69388	-1.7551	4.06122	-1.46939	-7.32653	c_s	0223	three_four
23	sharp	curved	002s5.jpg	002a5.jpg	umbrella	No_Shaded	hand	right	1	0	0	1	0	2	sharp_curved	-1.04082	-2.34694	-4.30612	1.69388	-1.7551	4.06122	-1.46939	-7.32653	s_c	0025	frontal
23	curved	sharp	040a5.jpg	040s5.jpg	watch	Shaded	hand	right	0	1	1	0	0	1	curved_sharp	-1.04082	-2.34694	-4.30612	1.69388	-1.7551	4.06122	-1.46939	-7.32653	c_s	0405	three_four
23	curved	sharp	014a5.jpg	014s5.jpg	cap	No_Shaded	hand	right	0	1	0	1	0	2	curved_sharp	-1.04082	-2.34694	-4.30612	1.69388	-1.7551	4.06122	-1.46939	-7.32653	c_s	0145	three_four
23	sharp	curved	001s3.jpg	001a3.jpg	pen	No_Shaded	computer	left	0	1	1	0	0	1	sharp_curved	-1.04082	-2.34694	-4.30612	1.69388	-1.7551	4.06122	-1.46939	-7.32653	s_c	0013	three_four
23	curved	sharp	017a5.jpg	017s5.jpg	headphones	No_Shaded	hand	right	0	1	1	0	0	1	curved_sharp	-1.04082	-2.34694	-4.30612	1.69388	-1.7551	4.06122	-1.46939	-7.32653	c_s	0175	frontal
23	curved	sharp	039a3.jpg	039s3.jpg	glass	Shaded	hand	right	0	1	1	0	0	1	curved_sharp	-1.04082	-2.34694	-4.30612	1.69388	-1.7551	4.06122	-1.46939	-7.32653	c_s	0393	frontal
23	sharp	curved	049s1.jpg	049a1.jpg	backpack	No_Shaded	hand	left	0	1	0	1	0	2	curved_sharp	-1.04082	-2.34694	-4.30612	1.69388	-1.7551	4.06122	-1.46939	-7.32653	s_c	0491	three_four
23	curved	sharp	040a6.jpg	040s6.jpg	chair	Shaded	hand	left	1	0	0	1	0	2	sharp_curved	-1.04082	-2.34694	-4.30612	1.69388	-1.7551	4.06122	-1.46939	-7.32653	c_s	0406	three_four
23	sharp	curved	022s4.jpg	022a4.jpg	glass/cup	Shaded	hand	right	1	0	0	1	0	2	sharp_curved	-1.04082	-2.34694	-4.30612	1.69388	-1.7551	4.06122	-1.46939	-7.32653	s_c	0224	frontal
23	sharp	curved	040s7.jpg	040a7.jpg	pencil sharpener	Shaded	hand	left	0	1	0	1	0	2	sharp_curved	-1.04082	-2.34694	-4.30612	1.69388	-1.7551	4.06122	-1.46939	-7.32653	s_c	0407	three_four
23	curved	sharp	033a6.jpg	033s6.jpg	teapot	No_Shaded	hand	left	1	0	1	0	0	1	sharp_curved	-1.04082	-2.34694	-4.30612	1.69388	-1.7551	4.06122	-1.46939	-7.32653	c_s	0336	frontal
23	curved	sharp	010a4.jpg	010s4.jpg	clock	No_Shaded	computer	right	0	1	1	0	0	1	sharp_curved	-1.04082	-2.34694	-4.30612	1.69388	-1.7551	4.06122	-1.46939	-7.32653	c_s	0104	frontal
23	sharp	curved	025s5.jpg	025a5.jpg	glasses	No_Shaded	hand	left	0	1	0	1	0	2	curved_sharp	-1.04082	-2.34694	-4.30612	1.69388	-1.7551	4.06122	-1.46939	-7.32653	s_c	0255	three_four
23	sharp	curved	034s3.jpg	034a3.jpg	handle	Shaded	hand	right	1	0	1	0	0	1	curved_sharp	-1.04082	-2.34694	-4.30612	1.69388	-1.7551	4.06122	-1.46939	-7.32653	s_c	0343	frontal
23	curved	sharp	025a4.jpg	025s4.jpg	handle	No_Shaded	hand	left	1	0	0	0	1	3	sharp_curved	-1.04082	-2.34694	-4.30612	1.69388	-1.7551	4.06122	-1.46939	-7.32653	c_s	0254	frontal
23	curved	sharp	034a1.jpg	034s1.jpg	jug	Shaded	hand	left	1	0	0	1	0	2	sharp_curved	-1.04082	-2.34694	-4.30612	1.69388	-1.7551	4.06122	-1.46939	-7.32653	c_s	0341	frontal
23	curved	sharp	019a4.jpg	019s4.jpg	duct tape	Shaded	computer	right	0	1	0	1	0	2	sharp_curved	-1.04082	-2.34694	-4.30612	1.69388	-1.7551	4.06122	-1.46939	-7.32653	c_s	0194	three_four
23	sharp	curved	049s4.jpg	049a4.jpg	lamp	No_Shaded	hand	left	0	1	0	1	0	2	curved_sharp	-1.04082	-2.34694	-4.30612	1.69388	-1.7551	4.06122	-1.46939	-7.32653	s_c	0494	frontal
23	curved	sharp	050a5.jpg	050s5.jpg	tvmonitor	No_Shaded	computer	right	0	1	0	0	1	3	sharp_curved	-1.04082	-2.34694	-4.30612	1.69388	-1.7551	4.06122	-1.46939	-7.32653	c_s	0505	frontal
23	curved	sharp	012a6.jpg	012s6.jpg	door	No_Shaded	hand	left	1	0	0	0	1	3	curved_sharp	-1.04082	-2.34694	-4.30612	1.69388	-1.7551	4.06122	-1.46939	-7.32653	c_s	0126	frontal
23	sharp	curved	010s1.jpg	010a1.jpg	handbag	No_Shaded	computer	left	0	1	1	0	0	1	sharp_curved	-1.04082	-2.34694	-4.30612	1.69388	-1.7551	4.06122	-1.46939	-7.32653	s_c	0101	frontal
23	sharp	curved	033s3.jpg	033a3.jpg	toaster	No_Shaded	hand	right	1	0	0	0	1	3	sharp_curved	-1.04082	-2.34694	-4.30612	1.69388	-1.7551	4.06122	-1.46939	-7.32653	s_c	0333	three_four
23	curved	sharp	010a3.jpg	010s3.jpg	glasses	No_Shaded	hand	left	1	0	1	0	0	1	curved_sharp	-1.04082	-2.34694	-4.30612	1.69388	-1.7551	4.06122	-1.46939	-7.32653	c_s	0103	frontal
23	sharp	curved	021s3.jpg	021a3.jpg	toaster	No_Shaded	computer	left	0	1	0	0	1	3	curved_sharp	-1.04082	-2.34694	-4.30612	1.69388	-1.7551	4.06122	-1.46939	-7.32653	s_c	0213	three_four
23	curved	sharp	039a1.jpg	039s1.jpg	coffee maker	Shaded	hand	right	0	1	0	0	1	3	curved_sharp	-1.04082	-2.34694	-4.30612	1.69388	-1.7551	4.06122	-1.46939	-7.32653	c_s	0391	frontal
23	curved	sharp	034a6.jpg	034s6.jpg	radio	Shaded	hand	right	0	1	0	1	0	2	sharp_curved	-1.04082	-2.34694	-4.30612	1.69388	-1.7551	4.06122	-1.46939	-7.32653	c_s	0346	frontal
23	curved	sharp	016a4.jpg	016s4.jpg	lightbulb	No_Shaded	hand	left	1	0	1	0	0	1	sharp_curved	-1.04082	-2.34694	-4.30612	1.69388	-1.7551	4.06122	-1.46939	-7.32653	c_s	0164	frontal
23	sharp	curved	021s4.jpg	021a4.jpg	remote control	No_Shaded	computer	left	0	1	0	1	0	2	sharp_curved	-1.04082	-2.34694	-4.30612	1.69388	-1.7551	4.06122	-1.46939	-7.32653	s_c	0214	three_four
23	sharp	curved	017s1.jpg	017a1.jpg	lighter	Shaded	hand	right	1	0	0	1	0	2	curved_sharp	-1.04082	-2.34694	-4.30612	1.69388	-1.7551	4.06122	-1.46939	-7.32653	s_c	0171	three_four
23	curved	sharp	008a1.jpg	008s1.jpg	mirror	No_Shaded	computer	right	0	1	0	1	0	2	sharp_curved	-1.04082	-2.34694	-4.30612	1.69388	-1.7551	4.06122	-1.46939	-7.32653	c_s	0081	three_four
23	curved	sharp	034a4.jpg	034s4.jpg	sponge	Shaded	hand	right	0	1	0	1	0	2	curved_sharp	-1.04082	-2.34694	-4.30612	1.69388	-1.7551	4.06122	-1.46939	-7.32653	c_s	0344	three_four
23	curved	sharp	019a5.jpg	019s5.jpg	tap	Shaded	computer	right	0	1	0	1	0	2	curved_sharp	-1.04082	-2.34694	-4.30612	1.69388	-1.7551	4.06122	-1.46939	-7.32653	c_s	0195	three_four
23	sharp	curved	049s2.jpg	049a2.jpg	tv	No_Shaded	hand	left	0	1	0	1	0	2	curved_sharp	-1.04082	-2.34694	-4.30612	1.69388	-1.7551	4.06122	-1.46939	-7.32653	s_c	0492	frontal
23	curved	sharp	016a6.jpg	016s6.jpg	watch	No_Shaded	hand	right	0	1	1	0	0	1	sharp_curved	-1.04082	-2.34694	-4.30612	1.69388	-1.7551	4.06122	-1.46939	-7.32653	c_s	0166	frontal
23	curved	sharp	052a2.jpg	052s2.jpg	photo frame	No_Shaded	computer	right	0	1	0	1	0	2	curved_sharp	-1.04082	-2.34694	-4.30612	1.69388	-1.7551	4.06122	-1.46939	-7.32653	c_s	0522	three_four
23	curved	sharp	050a4.jpg	050s4.jpg	coffee maker	No_Shaded	computer	right	0	1	1	0	0	1	curved_sharp	-1.04082	-2.34694	-4.30612	1.69388	-1.7551	4.06122	-1.46939	-7.32653	c_s	0504	frontal
23	sharp	curved	040s2.jpg	040a2.jpg	scissors	Shaded	hand	left	0	1	1	0	0	1	sharp_curved	-1.04082	-2.34694	-4.30612	1.69388	-1.7551	4.06122	-1.46939	-7.32653	s_c	0402	three_four
23	curved	sharp	025a6.jpg	025s6.jpg	comb	No_Shaded	hand	right	0	1	0	1	0	2	curved_sharp	-1.04082	-2.34694	-4.30612	1.69388	-1.7551	4.06122	-1.46939	-7.32653	c_s	0256	frontal
23	curved	sharp	002a3.jpg	002s3.jpg	lamp	No_Shaded	hand	right	0	1	1	0	0	1	curved_sharp	-1.04082	-2.34694	-4.30612	1.69388	-1.7551	4.06122	-1.46939	-7.32653	c_s	0023	three_four
23	curved	sharp	010a7.jpg	010s7.jpg	remote control	No_Shaded	hand	right	0	1	0	1	0	2	sharp_curved	-1.04082	-2.34694	-4.30612	1.69388	-1.7551	4.06122	-1.46939	-7.32653	c_s	0107	three_four
23	sharp	curved	001s1.jpg	001a1.jpg	hat	No_Shaded	computer	left	0	1	0	1	0	2	curved_sharp	-1.04082	-2.34694	-4.30612	1.69388	-1.7551	4.06122	-1.46939	-7.32653	s_c	0011	three_four
23	curved	sharp	027a2.jpg	027s2.jpg	electric guitar	No_Shaded	computer	right	0	1	1	0	0	1	sharp_curved	-1.04082	-2.34694	-4.30612	1.69388	-1.7551	4.06122	-1.46939	-7.32653	c_s	0272	frontal
23	curved	sharp	050a7.jpg	050s7.jpg	mobile phone	No_Shaded	computer	right	0	1	0	1	0	2	sharp_curved	-1.04082	-2.34694	-4.30612	1.69388	-1.7551	4.06122	-1.46939	-7.32653	c_s	0507	frontal
23	sharp	curved	010s6.jpg	010a6.jpg	mirror	No_Shaded	computer	left	0	1	0	1	0	2	sharp_curved	-1.04082	-2.34694	-4.30612	1.69388	-1.7551	4.06122	-1.46939	-7.32653	s_c	0106	frontal
24	curved	sharp	050a4.jpg	050s4.jpg	coffee maker	No_Shaded	computer	left	1	0	0	1	0	2	sharp_curved	-0.0408163	-1.34694	5.69388	0.693878	2.2449	0.0612245	1.53061	-6.32653	c_s	0504	frontal
24	sharp	curved	017s1.jpg	017a1.jpg	lighter	Shaded	hand	right	1	0	1	0	0	1	sharp_curved	-0.0408163	-1.34694	5.69388	0.693878	2.2449	0.0612245	1.53061	-6.32653	s_c	0171	three_four
24	sharp	curved	012s6.jpg	012a6.jpg	door	No_Shaded	hand	left	0	1	0	0	1	3	curved_sharp	-0.0408163	-1.34694	5.69388	0.693878	2.2449	0.0612245	1.53061	-6.32653	s_c	0126	frontal
24	sharp	curved	001s1.jpg	001a1.jpg	hat	No_Shaded	computer	left	0	1	0	1	0	2	sharp_curved	-0.0408163	-1.34694	5.69388	0.693878	2.2449	0.0612245	1.53061	-6.32653	s_c	0011	three_four
24	curved	sharp	010a3.jpg	010s3.jpg	glasses	No_Shaded	hand	left	1	0	1	0	0	1	sharp_curved	-0.0408163	-1.34694	5.69388	0.693878	2.2449	0.0612245	1.53061	-6.32653	c_s	0103	frontal
24	curved	sharp	040a5.jpg	040s5.jpg	watch	Shaded	hand	left	1	0	1	0	0	1	curved_sharp	-0.0408163	-1.34694	5.69388	0.693878	2.2449	0.0612245	1.53061	-6.32653	c_s	0405	three_four
24	sharp	curved	025s4.jpg	025a4.jpg	handle	No_Shaded	hand	right	1	0	0	1	0	2	curved_sharp	-0.0408163	-1.34694	5.69388	0.693878	2.2449	0.0612245	1.53061	-6.32653	s_c	0254	frontal
24	sharp	curved	017s5.jpg	017a5.jpg	headphones	No_Shaded	hand	right	1	0	1	0	0	1	curved_sharp	-0.0408163	-1.34694	5.69388	0.693878	2.2449	0.0612245	1.53061	-6.32653	s_c	0175	frontal
24	sharp	curved	040s2.jpg	040a2.jpg	scissors	Shaded	hand	right	1	0	1	0	0	1	curved_sharp	-0.0408163	-1.34694	5.69388	0.693878	2.2449	0.0612245	1.53061	-6.32653	s_c	0402	three_four
24	sharp	curved	021s4.jpg	021a4.jpg	remote control	No_Shaded	computer	right	1	0	0	0	1	3	sharp_curved	-0.0408163	-1.34694	5.69388	0.693878	2.2449	0.0612245	1.53061	-6.32653	s_c	0214	three_four
24	curved	sharp	022a3.jpg	022s3.jpg	mobile phone	Shaded	hand	left	1	0	1	0	0	1	curved_sharp	-0.0408163	-1.34694	5.69388	0.693878	2.2449	0.0612245	1.53061	-6.32653	c_s	0223	three_four
24	sharp	curved	039s1.jpg	039a1.jpg	coffee maker	Shaded	hand	left	0	1	0	0	1	3	sharp_curved	-0.0408163	-1.34694	5.69388	0.693878	2.2449	0.0612245	1.53061	-6.32653	s_c	0391	frontal
24	sharp	curved	016s4.jpg	016a4.jpg	lightbulb	No_Shaded	hand	right	1	0	1	0	0	1	sharp_curved	-0.0408163	-1.34694	5.69388	0.693878	2.2449	0.0612245	1.53061	-6.32653	s_c	0164	frontal
24	sharp	curved	019s5.jpg	019a5.jpg	tap	Shaded	computer	left	0	1	0	0	1	3	sharp_curved	-0.0408163	-1.34694	5.69388	0.693878	2.2449	0.0612245	1.53061	-6.32653	s_c	0195	three_four
24	sharp	curved	040s7.jpg	040a7.jpg	pencil sharpener	Shaded	hand	right	1	0	0	0	1	3	curved_sharp	-0.0408163	-1.34694	5.69388	0.693878	2.2449	0.0612245	1.53061	-6.32653	s_c	0407	three_four
24	sharp	curved	049s1.jpg	049a1.jpg	backpack	No_Shaded	hand	right	1	0	0	1	0	2	sharp_curved	-0.0408163	-1.34694	5.69388	0.693878	2.2449	0.0612245	1.53061	-6.32653	s_c	0491	three_four
24	curved	sharp	052a2.jpg	052s2.jpg	photo frame	No_Shaded	computer	left	1	0	0	1	0	2	sharp_curved	-0.0408163	-1.34694	5.69388	0.693878	2.2449	0.0612245	1.53061	-6.32653	c_s	0522	three_four
24	curved	sharp	016a6.jpg	016s6.jpg	watch	No_Shaded	hand	left	1	0	1	0	0	1	sharp_curved	-0.0408163	-1.34694	5.69388	0.693878	2.2449	0.0612245	1.53061	-6.32653	c_s	0166	frontal
24	curved	sharp	002a5.jpg	002s5.jpg	umbrella	No_Shaded	hand	left	1	0	1	0	0	1	sharp_curved	-0.0408163	-1.34694	5.69388	0.693878	2.2449	0.0612245	1.53061	-6.32653	c_s	0025	frontal
24	sharp	curved	010s4.jpg	010a4.jpg	clock	No_Shaded	computer	right	1	0	1	0	0	1	curved_sharp	-0.0408163	-1.34694	5.69388	0.693878	2.2449	0.0612245	1.53061	-6.32653	s_c	0104	frontal
24	sharp	curved	034s6.jpg	034a6.jpg	radio	Shaded	hand	left	0	1	0	1	0	2	sharp_curved	-0.0408163	-1.34694	5.69388	0.693878	2.2449	0.0612245	1.53061	-6.32653	s_c	0346	frontal
24	sharp	curved	019s4.jpg	019a4.jpg	duct tape	Shaded	computer	right	1	0	0	0	1	3	curved_sharp	-0.0408163	-1.34694	5.69388	0.693878	2.2449	0.0612245	1.53061	-6.32653	s_c	0194	three_four
24	sharp	curved	049s2.jpg	049a2.jpg	tv	No_Shaded	hand	right	1	0	0	0	1	3	sharp_curved	-0.0408163	-1.34694	5.69388	0.693878	2.2449	0.0612245	1.53061	-6.32653	s_c	0492	frontal
24	curved	sharp	025a5.jpg	025s5.jpg	glasses	No_Shaded	hand	left	1	0	1	0	0	1	curved_sharp	-0.0408163	-1.34694	5.69388	0.693878	2.2449	0.0612245	1.53061	-6.32653	c_s	0255	three_four
24	sharp	curved	022s4.jpg	022a4.jpg	glass/cup	Shaded	hand	right	1	0	0	1	0	2	sharp_curved	-0.0408163	-1.34694	5.69388	0.693878	2.2449	0.0612245	1.53061	-6.32653	s_c	0224	frontal
24	curved	sharp	033a6.jpg	033s6.jpg	teapot	No_Shaded	hand	left	1	0	1	0	0	1	curved_sharp	-0.0408163	-1.34694	5.69388	0.693878	2.2449	0.0612245	1.53061	-6.32653	c_s	0336	frontal
24	curved	sharp	025a6.jpg	025s6.jpg	comb	No_Shaded	hand	left	1	0	1	0	0	1	sharp_curved	-0.0408163	-1.34694	5.69388	0.693878	2.2449	0.0612245	1.53061	-6.32653	c_s	0256	frontal
24	curved	sharp	040a6.jpg	040s6.jpg	chair	Shaded	hand	right	0	1	1	0	0	1	sharp_curved	-0.0408163	-1.34694	5.69388	0.693878	2.2449	0.0612245	1.53061	-6.32653	c_s	0406	three_four
24	curved	sharp	002a3.jpg	002s3.jpg	lamp	No_Shaded	hand	left	1	0	1	0	0	1	sharp_curved	-0.0408163	-1.34694	5.69388	0.693878	2.2449	0.0612245	1.53061	-6.32653	c_s	0023	three_four
24	curved	sharp	050a7.jpg	050s7.jpg	mobile phone	No_Shaded	computer	left	1	0	0	1	0	2	curved_sharp	-0.0408163	-1.34694	5.69388	0.693878	2.2449	0.0612245	1.53061	-6.32653	c_s	0507	frontal
24	curved	sharp	034a1.jpg	034s1.jpg	jug	Shaded	hand	left	1	0	1	0	0	1	curved_sharp	-0.0408163	-1.34694	5.69388	0.693878	2.2449	0.0612245	1.53061	-6.32653	c_s	0341	frontal
24	curved	sharp	039a3.jpg	039s3.jpg	glass	Shaded	hand	left	1	0	1	0	0	1	sharp_curved	-0.0408163	-1.34694	5.69388	0.693878	2.2449	0.0612245	1.53061	-6.32653	c_s	0393	frontal
24	sharp	curved	021s3.jpg	021a3.jpg	toaster	No_Shaded	computer	left	0	1	0	0	1	3	curved_sharp	-0.0408163	-1.34694	5.69388	0.693878	2.2449	0.0612245	1.53061	-6.32653	s_c	0213	three_four
24	sharp	curved	010s7.jpg	010a7.jpg	remote control	No_Shaded	hand	right	1	0	1	0	0	1	sharp_curved	-0.0408163	-1.34694	5.69388	0.693878	2.2449	0.0612245	1.53061	-6.32653	s_c	0107	three_four
24	curved	sharp	001a3.jpg	001s3.jpg	pen	No_Shaded	computer	left	1	0	0	1	0	2	curved_sharp	-0.0408163	-1.34694	5.69388	0.693878	2.2449	0.0612245	1.53061	-6.32653	c_s	0013	three_four
24	curved	sharp	033a3.jpg	033s3.jpg	toaster	No_Shaded	hand	right	0	1	0	0	1	3	curved_sharp	-0.0408163	-1.34694	5.69388	0.693878	2.2449	0.0612245	1.53061	-6.32653	c_s	0333	three_four
24	curved	sharp	034a4.jpg	034s4.jpg	sponge	Shaded	hand	left	1	0	0	1	0	2	curved_sharp	-0.0408163	-1.34694	5.69388	0.693878	2.2449	0.0612245	1.53061	-6.32653	c_s	0344	three_four
24	sharp	curved	027s2.jpg	027a2.jpg	electric guitar	No_Shaded	computer	right	1	0	0	1	0	2	sharp_curved	-0.0408163	-1.34694	5.69388	0.693878	2.2449	0.0612245	1.53061	-6.32653	s_c	0272	frontal
24	curved	sharp	034a3.jpg	034s3.jpg	handle	Shaded	hand	left	1	0	0	0	1	3	sharp_curved	-0.0408163	-1.34694	5.69388	0.693878	2.2449	0.0612245	1.53061	-6.32653	c_s	0343	frontal
24	curved	sharp	008a1.jpg	008s1.jpg	mirror	No_Shaded	computer	right	0	1	0	1	0	2	curved_sharp	-0.0408163	-1.34694	5.69388	0.693878	2.2449	0.0612245	1.53061	-6.32653	c_s	0081	three_four
24	curved	sharp	049a4.jpg	049s4.jpg	lamp	No_Shaded	hand	left	1	0	0	1	0	2	curved_sharp	-0.0408163	-1.34694	5.69388	0.693878	2.2449	0.0612245	1.53061	-6.32653	c_s	0494	frontal
24	curved	sharp	010a1.jpg	010s1.jpg	handbag	No_Shaded	computer	left	1	0	1	0	0	1	sharp_curved	-0.0408163	-1.34694	5.69388	0.693878	2.2449	0.0612245	1.53061	-6.32653	c_s	0101	frontal
24	sharp	curved	050s5.jpg	050a5.jpg	tvmonitor	No_Shaded	computer	left	0	1	0	1	0	2	curved_sharp	-0.0408163	-1.34694	5.69388	0.693878	2.2449	0.0612245	1.53061	-6.32653	s_c	0505	frontal
24	curved	sharp	014a5.jpg	014s5.jpg	cap	No_Shaded	hand	left	1	0	1	0	0	1	sharp_curved	-0.0408163	-1.34694	5.69388	0.693878	2.2449	0.0612245	1.53061	-6.32653	c_s	0145	three_four
24	sharp	curved	010s6.jpg	010a6.jpg	mirror	No_Shaded	computer	left	0	1	0	1	0	2	curved_sharp	-0.0408163	-1.34694	5.69388	0.693878	2.2449	0.0612245	1.53061	-6.32653	s_c	0106	frontal
25	curved	sharp	021a4.jpg	021s4.jpg	remote control	No_Shaded	computer	left	1	0	0	1	0	2	curved_sharp	-6.04082	-0.346939	-2.30612	-0.306122	-1.7551	1.06122	0.530612	-0.326531	c_s	0214	three_four
25	sharp	curved	014s5.jpg	014a5.jpg	cap	No_Shaded	hand	left	0	1	0	0	1	3	curved_sharp	-6.04082	-0.346939	-2.30612	-0.306122	-1.7551	1.06122	0.530612	-0.326531	s_c	0145	three_four
25	sharp	curved	008s1.jpg	008a1.jpg	mirror	No_Shaded	computer	right	1	0	1	0	0	1	sharp_curved	-6.04082	-0.346939	-2.30612	-0.306122	-1.7551	1.06122	0.530612	-0.326531	s_c	0081	three_four
25	curved	sharp	039a1.jpg	039s1.jpg	coffee maker	Shaded	hand	right	0	1	0	0	1	3	sharp_curved	-6.04082	-0.346939	-2.30612	-0.306122	-1.7551	1.06122	0.530612	-0.326531	c_s	0391	frontal
25	sharp	curved	050s4.jpg	050a4.jpg	coffee maker	No_Shaded	computer	left	0	1	0	1	0	2	sharp_curved	-6.04082	-0.346939	-2.30612	-0.306122	-1.7551	1.06122	0.530612	-0.326531	s_c	0504	frontal
25	curved	sharp	022a4.jpg	022s4.jpg	glass/cup	Shaded	hand	left	1	0	0	1	0	2	curved_sharp	-6.04082	-0.346939	-2.30612	-0.306122	-1.7551	1.06122	0.530612	-0.326531	c_s	0224	frontal
25	curved	sharp	049a2.jpg	049s2.jpg	tv	No_Shaded	hand	left	1	0	1	0	0	1	sharp_curved	-6.04082	-0.346939	-2.30612	-0.306122	-1.7551	1.06122	0.530612	-0.326531	c_s	0492	frontal
25	curved	sharp	040a2.jpg	040s2.jpg	scissors	Shaded	hand	left	1	0	1	0	0	1	curved_sharp	-6.04082	-0.346939	-2.30612	-0.306122	-1.7551	1.06122	0.530612	-0.326531	c_s	0402	three_four
25	sharp	curved	022s3.jpg	022a3.jpg	mobile phone	Shaded	hand	right	1	0	0	1	0	2	sharp_curved	-6.04082	-0.346939	-2.30612	-0.306122	-1.7551	1.06122	0.530612	-0.326531	s_c	0223	three_four
25	curved	sharp	034a6.jpg	034s6.jpg	radio	Shaded	hand	left	1	0	0	1	0	2	curved_sharp	-6.04082	-0.346939	-2.30612	-0.306122	-1.7551	1.06122	0.530612	-0.326531	c_s	0346	frontal
25	sharp	curved	010s7.jpg	010a7.jpg	remote control	No_Shaded	hand	right	1	0	0	1	0	2	curved_sharp	-6.04082	-0.346939	-2.30612	-0.306122	-1.7551	1.06122	0.530612	-0.326531	s_c	0107	three_four
25	sharp	curved	040s6.jpg	040a6.jpg	chair	Shaded	hand	right	1	0	1	0	0	1	curved_sharp	-6.04082	-0.346939	-2.30612	-0.306122	-1.7551	1.06122	0.530612	-0.326531	s_c	0406	three_four
25	curved	sharp	016a4.jpg	016s4.jpg	lightbulb	No_Shaded	hand	left	1	0	1	0	0	1	sharp_curved	-6.04082	-0.346939	-2.30612	-0.306122	-1.7551	1.06122	0.530612	-0.326531	c_s	0164	frontal
25	curved	sharp	010a6.jpg	010s6.jpg	mirror	No_Shaded	computer	left	1	0	0	1	0	2	curved_sharp	-6.04082	-0.346939	-2.30612	-0.306122	-1.7551	1.06122	0.530612	-0.326531	c_s	0106	frontal
25	curved	sharp	040a7.jpg	040s7.jpg	pencil sharpener	Shaded	hand	right	0	1	0	0	1	3	curved_sharp	-6.04082	-0.346939	-2.30612	-0.306122	-1.7551	1.06122	0.530612	-0.326531	c_s	0407	three_four
25	curved	sharp	033a6.jpg	033s6.jpg	teapot	No_Shaded	hand	left	1	0	1	0	0	1	sharp_curved	-6.04082	-0.346939	-2.30612	-0.306122	-1.7551	1.06122	0.530612	-0.326531	c_s	0336	frontal
25	curved	sharp	002a3.jpg	002s3.jpg	lamp	No_Shaded	hand	left	1	0	1	0	0	1	curved_sharp	-6.04082	-0.346939	-2.30612	-0.306122	-1.7551	1.06122	0.530612	-0.326531	c_s	0023	three_four
25	curved	sharp	025a6.jpg	025s6.jpg	comb	No_Shaded	hand	left	1	0	1	0	0	1	sharp_curved	-6.04082	-0.346939	-2.30612	-0.306122	-1.7551	1.06122	0.530612	-0.326531	c_s	0256	frontal
25	sharp	curved	001s3.jpg	001a3.jpg	pen	No_Shaded	computer	right	1	0	0	1	0	2	curved_sharp	-6.04082	-0.346939	-2.30612	-0.306122	-1.7551	1.06122	0.530612	-0.326531	s_c	0013	three_four
25	sharp	curved	049s1.jpg	049a1.jpg	backpack	No_Shaded	hand	right	1	0	0	1	0	2	curved_sharp	-6.04082	-0.346939	-2.30612	-0.306122	-1.7551	1.06122	0.530612	-0.326531	s_c	0491	three_four
25	sharp	curved	050s7.jpg	050a7.jpg	mobile phone	No_Shaded	computer	right	1	0	0	1	0	2	curved_sharp	-6.04082	-0.346939	-2.30612	-0.306122	-1.7551	1.06122	0.530612	-0.326531	s_c	0507	frontal
25	sharp	curved	017s1.jpg	017a1.jpg	lighter	Shaded	hand	right	1	0	1	0	0	1	curved_sharp	-6.04082	-0.346939	-2.30612	-0.306122	-1.7551	1.06122	0.530612	-0.326531	s_c	0171	three_four
25	curved	sharp	039a3.jpg	039s3.jpg	glass	Shaded	hand	left	1	0	1	0	0	1	sharp_curved	-6.04082	-0.346939	-2.30612	-0.306122	-1.7551	1.06122	0.530612	-0.326531	c_s	0393	frontal
25	curved	sharp	019a4.jpg	019s4.jpg	duct tape	Shaded	computer	left	1	0	1	0	0	1	sharp_curved	-6.04082	-0.346939	-2.30612	-0.306122	-1.7551	1.06122	0.530612	-0.326531	c_s	0194	three_four
25	curved	sharp	049a4.jpg	049s4.jpg	lamp	No_Shaded	hand	right	0	1	0	1	0	2	curved_sharp	-6.04082	-0.346939	-2.30612	-0.306122	-1.7551	1.06122	0.530612	-0.326531	c_s	0494	frontal
25	sharp	curved	010s3.jpg	010a3.jpg	glasses	No_Shaded	hand	right	1	0	1	0	0	1	sharp_curved	-6.04082	-0.346939	-2.30612	-0.306122	-1.7551	1.06122	0.530612	-0.326531	s_c	0103	frontal
25	curved	sharp	017a5.jpg	017s5.jpg	headphones	No_Shaded	hand	left	1	0	1	0	0	1	curved_sharp	-6.04082	-0.346939	-2.30612	-0.306122	-1.7551	1.06122	0.530612	-0.326531	c_s	0175	frontal
25	curved	sharp	052a2.jpg	052s2.jpg	photo frame	No_Shaded	computer	left	1	0	0	1	0	2	sharp_curved	-6.04082	-0.346939	-2.30612	-0.306122	-1.7551	1.06122	0.530612	-0.326531	c_s	0522	three_four
25	curved	sharp	025a4.jpg	025s4.jpg	handle	No_Shaded	hand	left	1	0	0	1	0	2	curved_sharp	-6.04082	-0.346939	-2.30612	-0.306122	-1.7551	1.06122	0.530612	-0.326531	c_s	0254	frontal
25	curved	sharp	019a5.jpg	019s5.jpg	tap	Shaded	computer	right	0	1	0	1	0	2	curved_sharp	-6.04082	-0.346939	-2.30612	-0.306122	-1.7551	1.06122	0.530612	-0.326531	c_s	0195	three_four
25	curved	sharp	034a4.jpg	034s4.jpg	sponge	Shaded	hand	left	1	0	0	1	0	2	curved_sharp	-6.04082	-0.346939	-2.30612	-0.306122	-1.7551	1.06122	0.530612	-0.326531	c_s	0344	three_four
25	curved	sharp	010a4.jpg	010s4.jpg	clock	No_Shaded	computer	left	1	0	1	0	0	1	sharp_curved	-6.04082	-0.346939	-2.30612	-0.306122	-1.7551	1.06122	0.530612	-0.326531	c_s	0104	frontal
25	curved	sharp	034a1.jpg	034s1.jpg	jug	Shaded	hand	left	1	0	0	1	0	2	sharp_curved	-6.04082	-0.346939	-2.30612	-0.306122	-1.7551	1.06122	0.530612	-0.326531	c_s	0341	frontal
25	curved	sharp	021a3.jpg	021s3.jpg	toaster	No_Shaded	computer	right	0	1	0	1	0	2	curved_sharp	-6.04082	-0.346939	-2.30612	-0.306122	-1.7551	1.06122	0.530612	-0.326531	c_s	0213	three_four
25	curved	sharp	050a5.jpg	050s5.jpg	tvmonitor	No_Shaded	computer	left	1	0	1	0	0	1	curved_sharp	-6.04082	-0.346939	-2.30612	-0.306122	-1.7551	1.06122	0.530612	-0.326531	c_s	0505	frontal
25	sharp	curved	002s5.jpg	002a5.jpg	umbrella	No_Shaded	hand	left	0	1	0	1	0	2	sharp_curved	-6.04082	-0.346939	-2.30612	-0.306122	-1.7551	1.06122	0.530612	-0.326531	s_c	0025	frontal
25	sharp	curved	016s6.jpg	016a6.jpg	watch	No_Shaded	hand	right	1	0	0	1	0	2	curved_sharp	-6.04082	-0.346939	-2.30612	-0.306122	-1.7551	1.06122	0.530612	-0.326531	s_c	0166	frontal
25	sharp	curved	040s5.jpg	040a5.jpg	watch	Shaded	hand	right	1	0	0	1	0	2	sharp_curved	-6.04082	-0.346939	-2.30612	-0.306122	-1.7551	1.06122	0.530612	-0.326531	s_c	0405	three_four
25	sharp	curved	034s3.jpg	034a3.jpg	handle	Shaded	hand	right	1	0	0	1	0	2	sharp_curved	-6.04082	-0.346939	-2.30612	-0.306122	-1.7551	1.06122	0.530612	-0.326531	s_c	0343	frontal
25	sharp	curved	025s5.jpg	025a5.jpg	glasses	No_Shaded	hand	right	1	0	1	0	0	1	curved_sharp	-6.04082	-0.346939	-2.30612	-0.306122	-1.7551	1.06122	0.530612	-0.326531	s_c	0255	three_four
25	sharp	curved	027s2.jpg	027a2.jpg	electric guitar	No_Shaded	computer	right	1	0	0	1	0	2	curved_sharp	-6.04082	-0.346939	-2.30612	-0.306122	-1.7551	1.06122	0.530612	-0.326531	s_c	0272	frontal
25	curved	sharp	010a1.jpg	010s1.jpg	handbag	No_Shaded	computer	left	1	0	1	0	0	1	curved_sharp	-6.04082	-0.346939	-2.30612	-0.306122	-1.7551	1.06122	0.530612	-0.326531	c_s	0101	frontal
25	curved	sharp	033a3.jpg	033s3.jpg	toaster	No_Shaded	hand	left	1	0	0	1	0	2	sharp_curved	-6.04082	-0.346939	-2.30612	-0.306122	-1.7551	1.06122	0.530612	-0.326531	c_s	0333	three_four
25	curved	sharp	012a6.jpg	012s6.jpg	door	No_Shaded	hand	right	0	1	0	1	0	2	sharp_curved	-6.04082	-0.346939	-2.30612	-0.306122	-1.7551	1.06122	0.530612	-0.326531	c_s	0126	frontal
25	sharp	curved	001s1.jpg	001a1.jpg	hat	No_Shaded	computer	right	1	0	0	1	0	2	sharp_curved	-6.04082	-0.346939	-2.30612	-0.306122	-1.7551	1.06122	0.530612	-0.326531	s_c	0011	three_four
26	curved	sharp	034a3.jpg	034s3.jpg	handle	Shaded	hand	left	1	0	0	0	1	3	sharp_curved	15.9592	6.65306	5.69388	0.693878	2.2449	3.06122	4.53061	6.67347	c_s	0343	frontal
26	sharp	curved	034s4.jpg	034a4.jpg	sponge	Shaded	hand	right	1	0	0	0	1	3	curved_sharp	15.9592	6.65306	5.69388	0.693878	2.2449	3.06122	4.53061	6.67347	s_c	0344	three_four
26	curved	sharp	019a4.jpg	019s4.jpg	duct tape	Shaded	computer	left	1	0	0	1	0	2	sharp_curved	15.9592	6.65306	5.69388	0.693878	2.2449	3.06122	4.53061	6.67347	c_s	0194	three_four
26	sharp	curved	052s2.jpg	052a2.jpg	photo frame	No_Shaded	computer	left	0	1	0	0	1	3	sharp_curved	15.9592	6.65306	5.69388	0.693878	2.2449	3.06122	4.53061	6.67347	s_c	0522	three_four
26	curved	sharp	025a4.jpg	025s4.jpg	handle	No_Shaded	hand	right	0	1	0	0	1	3	sharp_curved	15.9592	6.65306	5.69388	0.693878	2.2449	3.06122	4.53061	6.67347	c_s	0254	frontal
26	curved	sharp	040a2.jpg	040s2.jpg	scissors	Shaded	hand	left	1	0	1	0	0	1	curved_sharp	15.9592	6.65306	5.69388	0.693878	2.2449	3.06122	4.53061	6.67347	c_s	0402	three_four
26	curved	sharp	025a5.jpg	025s5.jpg	glasses	No_Shaded	hand	left	1	0	1	0	0	1	curved_sharp	15.9592	6.65306	5.69388	0.693878	2.2449	3.06122	4.53061	6.67347	c_s	0255	three_four
26	sharp	curved	010s7.jpg	010a7.jpg	remote control	No_Shaded	hand	right	1	0	0	1	0	2	curved_sharp	15.9592	6.65306	5.69388	0.693878	2.2449	3.06122	4.53061	6.67347	s_c	0107	three_four
26	curved	sharp	050a5.jpg	050s5.jpg	tvmonitor	No_Shaded	computer	left	1	0	0	0	1	3	curved_sharp	15.9592	6.65306	5.69388	0.693878	2.2449	3.06122	4.53061	6.67347	c_s	0505	frontal
26	sharp	curved	008s1.jpg	008a1.jpg	mirror	No_Shaded	computer	right	1	0	1	0	0	1	curved_sharp	15.9592	6.65306	5.69388	0.693878	2.2449	3.06122	4.53061	6.67347	s_c	0081	three_four
26	curved	sharp	001a3.jpg	001s3.jpg	pen	No_Shaded	computer	left	1	0	1	0	0	1	sharp_curved	15.9592	6.65306	5.69388	0.693878	2.2449	3.06122	4.53061	6.67347	c_s	0013	three_four
26	curved	sharp	039a3.jpg	039s3.jpg	glass	Shaded	hand	left	1	0	1	0	0	1	sharp_curved	15.9592	6.65306	5.69388	0.693878	2.2449	3.06122	4.53061	6.67347	c_s	0393	frontal
26	curved	sharp	040a6.jpg	040s6.jpg	chair	Shaded	hand	left	1	0	1	0	0	1	sharp_curved	15.9592	6.65306	5.69388	0.693878	2.2449	3.06122	4.53061	6.67347	c_s	0406	three_four
26	sharp	curved	050s4.jpg	050a4.jpg	coffee maker	No_Shaded	computer	right	1	0	0	1	0	2	curved_sharp	15.9592	6.65306	5.69388	0.693878	2.2449	3.06122	4.53061	6.67347	s_c	0504	frontal
26	sharp	curved	010s6.jpg	010a6.jpg	mirror	No_Shaded	computer	right	1	0	0	0	1	3	sharp_curved	15.9592	6.65306	5.69388	0.693878	2.2449	3.06122	4.53061	6.67347	s_c	0106	frontal
26	curved	sharp	034a6.jpg	034s6.jpg	radio	Shaded	hand	left	1	0	0	0	1	3	sharp_curved	15.9592	6.65306	5.69388	0.693878	2.2449	3.06122	4.53061	6.67347	c_s	0346	frontal
26	sharp	curved	049s2.jpg	049a2.jpg	tv	No_Shaded	hand	right	1	0	0	0	1	3	sharp_curved	15.9592	6.65306	5.69388	0.693878	2.2449	3.06122	4.53061	6.67347	s_c	0492	frontal
26	sharp	curved	014s5.jpg	014a5.jpg	cap	No_Shaded	hand	right	1	0	0	1	0	2	sharp_curved	15.9592	6.65306	5.69388	0.693878	2.2449	3.06122	4.53061	6.67347	s_c	0145	three_four
26	sharp	curved	033s6.jpg	033a6.jpg	teapot	No_Shaded	hand	right	1	0	1	0	0	1	sharp_curved	15.9592	6.65306	5.69388	0.693878	2.2449	3.06122	4.53061	6.67347	s_c	0336	frontal
26	sharp	curved	039s1.jpg	039a1.jpg	coffee maker	Shaded	hand	right	1	0	0	0	1	3	sharp_curved	15.9592	6.65306	5.69388	0.693878	2.2449	3.06122	4.53061	6.67347	s_c	0391	frontal
26	sharp	curved	016s4.jpg	016a4.jpg	lightbulb	No_Shaded	hand	right	1	0	1	0	0	1	sharp_curved	15.9592	6.65306	5.69388	0.693878	2.2449	3.06122	4.53061	6.67347	s_c	0164	frontal
26	curved	sharp	002a5.jpg	002s5.jpg	umbrella	No_Shaded	hand	left	1	0	1	0	0	1	sharp_curved	15.9592	6.65306	5.69388	0.693878	2.2449	3.06122	4.53061	6.67347	c_s	0025	frontal
26	sharp	curved	001s1.jpg	001a1.jpg	hat	No_Shaded	computer	right	1	0	0	1	0	2	curved_sharp	15.9592	6.65306	5.69388	0.693878	2.2449	3.06122	4.53061	6.67347	s_c	0011	three_four
26	sharp	curved	010s4.jpg	010a4.jpg	clock	No_Shaded	computer	right	1	0	1	0	0	1	sharp_curved	15.9592	6.65306	5.69388	0.693878	2.2449	3.06122	4.53061	6.67347	s_c	0104	frontal
26	sharp	curved	049s1.jpg	049a1.jpg	backpack	No_Shaded	hand	right	1	0	1	0	0	1	curved_sharp	15.9592	6.65306	5.69388	0.693878	2.2449	3.06122	4.53061	6.67347	s_c	0491	three_four
26	curved	sharp	010a1.jpg	010s1.jpg	handbag	No_Shaded	computer	left	1	0	1	0	0	1	sharp_curved	15.9592	6.65306	5.69388	0.693878	2.2449	3.06122	4.53061	6.67347	c_s	0101	frontal
26	sharp	curved	017s1.jpg	017a1.jpg	lighter	Shaded	hand	right	1	0	1	0	0	1	sharp_curved	15.9592	6.65306	5.69388	0.693878	2.2449	3.06122	4.53061	6.67347	s_c	0171	three_four
26	curved	sharp	016a6.jpg	016s6.jpg	watch	No_Shaded	hand	left	1	0	1	0	0	1	sharp_curved	15.9592	6.65306	5.69388	0.693878	2.2449	3.06122	4.53061	6.67347	c_s	0166	frontal
26	sharp	curved	034s1.jpg	034a1.jpg	jug	Shaded	hand	right	1	0	0	0	1	3	sharp_curved	15.9592	6.65306	5.69388	0.693878	2.2449	3.06122	4.53061	6.67347	s_c	0341	frontal
26	sharp	curved	019s5.jpg	019a5.jpg	tap	Shaded	computer	left	0	1	0	0	1	3	sharp_curved	15.9592	6.65306	5.69388	0.693878	2.2449	3.06122	4.53061	6.67347	s_c	0195	three_four
26	sharp	curved	021s4.jpg	021a4.jpg	remote control	No_Shaded	computer	left	0	1	0	1	0	2	curved_sharp	15.9592	6.65306	5.69388	0.693878	2.2449	3.06122	4.53061	6.67347	s_c	0214	three_four
26	curved	sharp	022a4.jpg	022s4.jpg	glass/cup	Shaded	hand	left	1	0	1	0	0	1	sharp_curved	15.9592	6.65306	5.69388	0.693878	2.2449	3.06122	4.53061	6.67347	c_s	0224	frontal
26	curved	sharp	040a7.jpg	040s7.jpg	pencil sharpener	Shaded	hand	right	0	1	0	0	1	3	curved_sharp	15.9592	6.65306	5.69388	0.693878	2.2449	3.06122	4.53061	6.67347	c_s	0407	three_four
26	curved	sharp	049a4.jpg	049s4.jpg	lamp	No_Shaded	hand	left	1	0	1	0	0	1	curved_sharp	15.9592	6.65306	5.69388	0.693878	2.2449	3.06122	4.53061	6.67347	c_s	0494	frontal
26	sharp	curved	040s5.jpg	040a5.jpg	watch	Shaded	hand	right	1	0	1	0	0	1	sharp_curved	15.9592	6.65306	5.69388	0.693878	2.2449	3.06122	4.53061	6.67347	s_c	0405	three_four
26	curved	sharp	025a6.jpg	025s6.jpg	comb	No_Shaded	hand	left	1	0	1	0	0	1	sharp_curved	15.9592	6.65306	5.69388	0.693878	2.2449	3.06122	4.53061	6.67347	c_s	0256	frontal
26	sharp	curved	002s3.jpg	002a3.jpg	lamp	No_Shaded	hand	right	1	0	1	0	0	1	sharp_curved	15.9592	6.65306	5.69388	0.693878	2.2449	3.06122	4.53061	6.67347	s_c	0023	three_four
26	sharp	curved	010s3.jpg	010a3.jpg	glasses	No_Shaded	hand	right	1	0	1	0	0	1	sharp_curved	15.9592	6.65306	5.69388	0.693878	2.2449	3.06122	4.53061	6.67347	s_c	0103	frontal
26	curved	sharp	027a2.jpg	027s2.jpg	electric guitar	No_Shaded	computer	left	1	0	1	0	0	1	curved_sharp	15.9592	6.65306	5.69388	0.693878	2.2449	3.06122	4.53061	6.67347	c_s	0272	frontal
26	curved	sharp	050a7.jpg	050s7.jpg	mobile phone	No_Shaded	computer	left	1	0	1	0	0	1	curved_sharp	15.9592	6.65306	5.69388	0.693878	2.2449	3.06122	4.53061	6.67347	c_s	0507	frontal
26	curved	sharp	021a3.jpg	021s3.jpg	toaster	No_Shaded	computer	left	1	0	0	0	1	3	curved_sharp	15.9592	6.65306	5.69388	0.693878	2.2449	3.06122	4.53061	6.67347	c_s	0213	three_four
26	curved	sharp	017a5.jpg	017s5.jpg	headphones	No_Shaded	hand	left	1	0	1	0	0	1	sharp_curved	15.9592	6.65306	5.69388	0.693878	2.2449	3.06122	4.53061	6.67347	c_s	0175	frontal
26	curved	sharp	033a3.jpg	033s3.jpg	toaster	No_Shaded	hand	right	0	1	0	0	1	3	sharp_curved	15.9592	6.65306	5.69388	0.693878	2.2449	3.06122	4.53061	6.67347	c_s	0333	three_four
26	curved	sharp	022a3.jpg	022s3.jpg	mobile phone	Shaded	hand	left	1	0	1	0	0	1	sharp_curved	15.9592	6.65306	5.69388	0.693878	2.2449	3.06122	4.53061	6.67347	c_s	0223	three_four
26	sharp	curved	012s6.jpg	012a6.jpg	door	No_Shaded	hand	right	1	0	0	0	1	3	curved_sharp	15.9592	6.65306	5.69388	0.693878	2.2449	3.06122	4.53061	6.67347	s_c	0126	frontal
27	sharp	curved	010s6.jpg	010a6.jpg	mirror	No_Shaded	computer	right	1	0	0	1	0	2	sharp_curved	6.95918	4.65306	8.69388	0.693878	1.2449	3.06122	-3.46939	-2.32653	s_c	0106	frontal
27	sharp	curved	027s2.jpg	027a2.jpg	electric guitar	No_Shaded	computer	right	1	0	1	0	0	1	curved_sharp	6.95918	4.65306	8.69388	0.693878	1.2449	3.06122	-3.46939	-2.32653	s_c	0272	frontal
27	sharp	curved	016s6.jpg	016a6.jpg	watch	No_Shaded	hand	right	1	0	1	0	0	1	sharp_curved	6.95918	4.65306	8.69388	0.693878	1.2449	3.06122	-3.46939	-2.32653	s_c	0166	frontal
27	sharp	curved	040s6.jpg	040a6.jpg	chair	Shaded	hand	right	1	0	0	1	0	2	sharp_curved	6.95918	4.65306	8.69388	0.693878	1.2449	3.06122	-3.46939	-2.32653	s_c	0406	three_four
27	curved	sharp	008a1.jpg	008s1.jpg	mirror	No_Shaded	computer	left	1	0	0	1	0	2	curved_sharp	6.95918	4.65306	8.69388	0.693878	1.2449	3.06122	-3.46939	-2.32653	c_s	0081	three_four
27	curved	sharp	050a5.jpg	050s5.jpg	tvmonitor	No_Shaded	computer	right	0	1	0	1	0	2	curved_sharp	6.95918	4.65306	8.69388	0.693878	1.2449	3.06122	-3.46939	-2.32653	c_s	0505	frontal
27	curved	sharp	001a1.jpg	001s1.jpg	hat	No_Shaded	computer	right	0	1	1	0	0	1	curved_sharp	6.95918	4.65306	8.69388	0.693878	1.2449	3.06122	-3.46939	-2.32653	c_s	0011	three_four
27	sharp	curved	001s3.jpg	001a3.jpg	pen	No_Shaded	computer	right	1	0	1	0	0	1	curved_sharp	6.95918	4.65306	8.69388	0.693878	1.2449	3.06122	-3.46939	-2.32653	s_c	0013	three_four
27	sharp	curved	019s5.jpg	019a5.jpg	tap	Shaded	computer	right	1	0	0	1	0	2	sharp_curved	6.95918	4.65306	8.69388	0.693878	1.2449	3.06122	-3.46939	-2.32653	s_c	0195	three_four
27	curved	sharp	039a3.jpg	039s3.jpg	glass	Shaded	hand	left	1	0	1	0	0	1	curved_sharp	6.95918	4.65306	8.69388	0.693878	1.2449	3.06122	-3.46939	-2.32653	c_s	0393	frontal
27	sharp	curved	022s3.jpg	022a3.jpg	mobile phone	Shaded	hand	right	1	0	1	0	0	1	curved_sharp	6.95918	4.65306	8.69388	0.693878	1.2449	3.06122	-3.46939	-2.32653	s_c	0223	three_four
27	curved	sharp	052a2.jpg	052s2.jpg	photo frame	No_Shaded	computer	left	1	0	0	1	0	2	sharp_curved	6.95918	4.65306	8.69388	0.693878	1.2449	3.06122	-3.46939	-2.32653	c_s	0522	three_four
27	sharp	curved	040s7.jpg	040a7.jpg	pencil sharpener	Shaded	hand	right	1	0	0	1	0	2	curved_sharp	6.95918	4.65306	8.69388	0.693878	1.2449	3.06122	-3.46939	-2.32653	s_c	0407	three_four
27	curved	sharp	025a4.jpg	025s4.jpg	handle	No_Shaded	hand	right	0	1	0	1	0	2	sharp_curved	6.95918	4.65306	8.69388	0.693878	1.2449	3.06122	-3.46939	-2.32653	c_s	0254	frontal
27	curved	sharp	010a3.jpg	010s3.jpg	glasses	No_Shaded	hand	left	1	0	1	0	0	1	curved_sharp	6.95918	4.65306	8.69388	0.693878	1.2449	3.06122	-3.46939	-2.32653	c_s	0103	frontal
27	sharp	curved	033s3.jpg	033a3.jpg	toaster	No_Shaded	hand	right	1	0	0	1	0	2	sharp_curved	6.95918	4.65306	8.69388	0.693878	1.2449	3.06122	-3.46939	-2.32653	s_c	0333	three_four
27	sharp	curved	034s1.jpg	034a1.jpg	jug	Shaded	hand	left	0	1	0	1	0	2	curved_sharp	6.95918	4.65306	8.69388	0.693878	1.2449	3.06122	-3.46939	-2.32653	s_c	0341	frontal
27	sharp	curved	039s1.jpg	039a1.jpg	coffee maker	Shaded	hand	left	0	1	0	0	1	3	curved_sharp	6.95918	4.65306	8.69388	0.693878	1.2449	3.06122	-3.46939	-2.32653	s_c	0391	frontal
27	sharp	curved	050s7.jpg	050a7.jpg	mobile phone	No_Shaded	computer	right	1	0	1	0	0	1	sharp_curved	6.95918	4.65306	8.69388	0.693878	1.2449	3.06122	-3.46939	-2.32653	s_c	0507	frontal
27	sharp	curved	040s2.jpg	040a2.jpg	scissors	Shaded	hand	right	1	0	1	0	0	1	sharp_curved	6.95918	4.65306	8.69388	0.693878	1.2449	3.06122	-3.46939	-2.32653	s_c	0402	three_four
27	curved	sharp	021a4.jpg	021s4.jpg	remote control	No_Shaded	computer	right	0	1	0	1	0	2	sharp_curved	6.95918	4.65306	8.69388	0.693878	1.2449	3.06122	-3.46939	-2.32653	c_s	0214	three_four
27	sharp	curved	034s3.jpg	034a3.jpg	handle	Shaded	hand	left	0	1	0	0	1	3	curved_sharp	6.95918	4.65306	8.69388	0.693878	1.2449	3.06122	-3.46939	-2.32653	s_c	0343	frontal
27	sharp	curved	017s1.jpg	017a1.jpg	lighter	Shaded	hand	right	1	0	1	0	0	1	sharp_curved	6.95918	4.65306	8.69388	0.693878	1.2449	3.06122	-3.46939	-2.32653	s_c	0171	three_four
27	curved	sharp	002a5.jpg	002s5.jpg	umbrella	No_Shaded	hand	left	1	0	1	0	0	1	sharp_curved	6.95918	4.65306	8.69388	0.693878	1.2449	3.06122	-3.46939	-2.32653	c_s	0025	frontal
27	sharp	curved	017s5.jpg	017a5.jpg	headphones	No_Shaded	hand	right	1	0	1	0	0	1	sharp_curved	6.95918	4.65306	8.69388	0.693878	1.2449	3.06122	-3.46939	-2.32653	s_c	0175	frontal
27	curved	sharp	049a1.jpg	049s1.jpg	backpack	No_Shaded	hand	left	1	0	0	1	0	2	sharp_curved	6.95918	4.65306	8.69388	0.693878	1.2449	3.06122	-3.46939	-2.32653	c_s	0491	three_four
27	curved	sharp	016a4.jpg	016s4.jpg	lightbulb	No_Shaded	hand	right	0	1	1	0	0	1	sharp_curved	6.95918	4.65306	8.69388	0.693878	1.2449	3.06122	-3.46939	-2.32653	c_s	0164	frontal
27	curved	sharp	040a5.jpg	040s5.jpg	watch	Shaded	hand	right	0	1	0	1	0	2	curved_sharp	6.95918	4.65306	8.69388	0.693878	1.2449	3.06122	-3.46939	-2.32653	c_s	0405	three_four
27	sharp	curved	012s6.jpg	012a6.jpg	door	No_Shaded	hand	left	0	1	0	1	0	2	curved_sharp	6.95918	4.65306	8.69388	0.693878	1.2449	3.06122	-3.46939	-2.32653	s_c	0126	frontal
27	sharp	curved	014s5.jpg	014a5.jpg	cap	No_Shaded	hand	right	1	0	0	1	0	2	sharp_curved	6.95918	4.65306	8.69388	0.693878	1.2449	3.06122	-3.46939	-2.32653	s_c	0145	three_four
27	sharp	curved	010s1.jpg	010a1.jpg	handbag	No_Shaded	computer	right	1	0	1	0	0	1	sharp_curved	6.95918	4.65306	8.69388	0.693878	1.2449	3.06122	-3.46939	-2.32653	s_c	0101	frontal
27	curved	sharp	034a4.jpg	034s4.jpg	sponge	Shaded	hand	left	1	0	0	1	0	2	sharp_curved	6.95918	4.65306	8.69388	0.693878	1.2449	3.06122	-3.46939	-2.32653	c_s	0344	three_four
27	curved	sharp	022a4.jpg	022s4.jpg	glass/cup	Shaded	hand	right	0	1	0	1	0	2	curved_sharp	6.95918	4.65306	8.69388	0.693878	1.2449	3.06122	-3.46939	-2.32653	c_s	0224	frontal
27	sharp	curved	010s7.jpg	010a7.jpg	remote control	No_Shaded	hand	right	1	0	0	1	0	2	sharp_curved	6.95918	4.65306	8.69388	0.693878	1.2449	3.06122	-3.46939	-2.32653	s_c	0107	three_four
27	curved	sharp	025a5.jpg	025s5.jpg	glasses	No_Shaded	hand	left	1	0	1	0	0	1	curved_sharp	6.95918	4.65306	8.69388	0.693878	1.2449	3.06122	-3.46939	-2.32653	c_s	0255	three_four
27	curved	sharp	002a3.jpg	002s3.jpg	lamp	No_Shaded	hand	right	0	1	1	0	0	1	sharp_curved	6.95918	4.65306	8.69388	0.693878	1.2449	3.06122	-3.46939	-2.32653	c_s	0023	three_four
27	curved	sharp	019a4.jpg	019s4.jpg	duct tape	Shaded	computer	right	0	1	1	0	0	1	sharp_curved	6.95918	4.65306	8.69388	0.693878	1.2449	3.06122	-3.46939	-2.32653	c_s	0194	three_four
27	sharp	curved	025s6.jpg	025a6.jpg	comb	No_Shaded	hand	right	1	0	0	1	0	2	curved_sharp	6.95918	4.65306	8.69388	0.693878	1.2449	3.06122	-3.46939	-2.32653	s_c	0256	frontal
27	sharp	curved	034s6.jpg	034a6.jpg	radio	Shaded	hand	left	0	1	0	1	0	2	curved_sharp	6.95918	4.65306	8.69388	0.693878	1.2449	3.06122	-3.46939	-2.32653	s_c	0346	frontal
27	sharp	curved	033s6.jpg	033a6.jpg	teapot	No_Shaded	hand	right	1	0	1	0	0	1	sharp_curved	6.95918	4.65306	8.69388	0.693878	1.2449	3.06122	-3.46939	-2.32653	s_c	0336	frontal
27	curved	sharp	049a4.jpg	049s4.jpg	lamp	No_Shaded	hand	right	0	1	0	1	0	2	sharp_curved	6.95918	4.65306	8.69388	0.693878	1.2449	3.06122	-3.46939	-2.32653	c_s	0494	frontal
27	sharp	curved	049s2.jpg	049a2.jpg	tv	No_Shaded	hand	right	1	0	0	1	0	2	curved_sharp	6.95918	4.65306	8.69388	0.693878	1.2449	3.06122	-3.46939	-2.32653	s_c	0492	frontal
27	curved	sharp	021a3.jpg	021s3.jpg	toaster	No_Shaded	computer	right	0	1	0	1	0	2	sharp_curved	6.95918	4.65306	8.69388	0.693878	1.2449	3.06122	-3.46939	-2.32653	c_s	0213	three_four
27	curved	sharp	010a4.jpg	010s4.jpg	clock	No_Shaded	computer	right	0	1	0	1	0	2	curved_sharp	6.95918	4.65306	8.69388	0.693878	1.2449	3.06122	-3.46939	-2.32653	c_s	0104	frontal
27	sharp	curved	050s4.jpg	050a4.jpg	coffee maker	No_Shaded	computer	right	1	0	0	1	0	2	sharp_curved	6.95918	4.65306	8.69388	0.693878	1.2449	3.06122	-3.46939	-2.32653	s_c	0504	frontal
28	curved	sharp	025a4.jpg	025s4.jpg	handle	No_Shaded	hand	left	1	0	0	1	0	2	sharp_curved	0.959184	-2.34694	1.69388	1.69388	-3.7551	0.0612245	0.530612	7.67347	c_s	0254	frontal
28	curved	sharp	034a4.jpg	034s4.jpg	sponge	Shaded	hand	right	0	1	0	1	0	2	sharp_curved	0.959184	-2.34694	1.69388	1.69388	-3.7551	0.0612245	0.530612	7.67347	c_s	0344	three_four
28	sharp	curved	033s6.jpg	033a6.jpg	teapot	No_Shaded	hand	right	1	0	1	0	0	1	curved_sharp	0.959184	-2.34694	1.69388	1.69388	-3.7551	0.0612245	0.530612	7.67347	s_c	0336	frontal
28	sharp	curved	033s3.jpg	033a3.jpg	toaster	No_Shaded	hand	left	0	1	0	0	1	3	curved_sharp	0.959184	-2.34694	1.69388	1.69388	-3.7551	0.0612245	0.530612	7.67347	s_c	0333	three_four
28	sharp	curved	017s1.jpg	017a1.jpg	lighter	Shaded	hand	left	0	1	1	0	0	1	curved_sharp	0.959184	-2.34694	1.69388	1.69388	-3.7551	0.0612245	0.530612	7.67347	s_c	0171	three_four
28	sharp	curved	008s1.jpg	008a1.jpg	mirror	No_Shaded	computer	left	0	1	1	0	0	1	sharp_curved	0.959184	-2.34694	1.69388	1.69388	-3.7551	0.0612245	0.530612	7.67347	s_c	0081	three_four
28	sharp	curved	002s5.jpg	002a5.jpg	umbrella	No_Shaded	hand	right	1	0	1	0	0	1	curved_sharp	0.959184	-2.34694	1.69388	1.69388	-3.7551	0.0612245	0.530612	7.67347	s_c	0025	frontal
28	sharp	curved	049s1.jpg	049a1.jpg	backpack	No_Shaded	hand	right	1	0	0	1	0	2	sharp_curved	0.959184	-2.34694	1.69388	1.69388	-3.7551	0.0612245	0.530612	7.67347	s_c	0491	three_four
28	curved	sharp	039a1.jpg	039s1.jpg	coffee maker	Shaded	hand	right	0	1	0	0	1	3	sharp_curved	0.959184	-2.34694	1.69388	1.69388	-3.7551	0.0612245	0.530612	7.67347	c_s	0391	frontal
28	curved	sharp	010a3.jpg	010s3.jpg	glasses	No_Shaded	hand	left	1	0	1	0	0	1	sharp_curved	0.959184	-2.34694	1.69388	1.69388	-3.7551	0.0612245	0.530612	7.67347	c_s	0103	frontal
28	sharp	curved	052s2.jpg	052a2.jpg	photo frame	No_Shaded	computer	right	1	0	0	1	0	2	sharp_curved	0.959184	-2.34694	1.69388	1.69388	-3.7551	0.0612245	0.530612	7.67347	s_c	0522	three_four
28	curved	sharp	025a6.jpg	025s6.jpg	comb	No_Shaded	hand	left	1	0	1	0	0	1	curved_sharp	0.959184	-2.34694	1.69388	1.69388	-3.7551	0.0612245	0.530612	7.67347	c_s	0256	frontal
28	sharp	curved	049s2.jpg	049a2.jpg	tv	No_Shaded	hand	left	0	1	0	1	0	2	curved_sharp	0.959184	-2.34694	1.69388	1.69388	-3.7551	0.0612245	0.530612	7.67347	s_c	0492	frontal
28	sharp	curved	027s2.jpg	027a2.jpg	electric guitar	No_Shaded	computer	right	1	0	1	0	0	1	sharp_curved	0.959184	-2.34694	1.69388	1.69388	-3.7551	0.0612245	0.530612	7.67347	s_c	0272	frontal
28	curved	sharp	017a5.jpg	017s5.jpg	headphones	No_Shaded	hand	left	1	0	1	0	0	1	sharp_curved	0.959184	-2.34694	1.69388	1.69388	-3.7551	0.0612245	0.530612	7.67347	c_s	0175	frontal
28	sharp	curved	014s5.jpg	014a5.jpg	cap	No_Shaded	hand	left	0	1	1	0	0	1	sharp_curved	0.959184	-2.34694	1.69388	1.69388	-3.7551	0.0612245	0.530612	7.67347	s_c	0145	three_four
28	curved	sharp	022a4.jpg	022s4.jpg	glass/cup	Shaded	hand	left	1	0	1	0	0	1	sharp_curved	0.959184	-2.34694	1.69388	1.69388	-3.7551	0.0612245	0.530612	7.67347	c_s	0224	frontal
28	curved	sharp	034a1.jpg	034s1.jpg	jug	Shaded	hand	left	1	0	0	1	0	2	sharp_curved	0.959184	-2.34694	1.69388	1.69388	-3.7551	0.0612245	0.530612	7.67347	c_s	0341	frontal
28	sharp	curved	012s6.jpg	012a6.jpg	door	No_Shaded	hand	right	1	0	0	0	1	3	curved_sharp	0.959184	-2.34694	1.69388	1.69388	-3.7551	0.0612245	0.530612	7.67347	s_c	0126	frontal
28	curved	sharp	034a3.jpg	034s3.jpg	handle	Shaded	hand	left	1	0	0	0	1	3	curved_sharp	0.959184	-2.34694	1.69388	1.69388	-3.7551	0.0612245	0.530612	7.67347	c_s	0343	frontal
28	sharp	curved	010s7.jpg	010a7.jpg	remote control	No_Shaded	hand	right	1	0	0	1	0	2	curved_sharp	0.959184	-2.34694	1.69388	1.69388	-3.7551	0.0612245	0.530612	7.67347	s_c	0107	three_four
28	curved	sharp	040a7.jpg	040s7.jpg	pencil sharpener	Shaded	hand	left	1	0	0	0	1	3	curved_sharp	0.959184	-2.34694	1.69388	1.69388	-3.7551	0.0612245	0.530612	7.67347	c_s	0407	three_four
28	sharp	curved	025s5.jpg	025a5.jpg	glasses	No_Shaded	hand	right	1	0	1	0	0	1	sharp_curved	0.959184	-2.34694	1.69388	1.69388	-3.7551	0.0612245	0.530612	7.67347	s_c	0255	three_four
28	sharp	curved	040s6.jpg	040a6.jpg	chair	Shaded	hand	right	1	0	1	0	0	1	sharp_curved	0.959184	-2.34694	1.69388	1.69388	-3.7551	0.0612245	0.530612	7.67347	s_c	0406	three_four
28	sharp	curved	002s3.jpg	002a3.jpg	lamp	No_Shaded	hand	right	1	0	1	0	0	1	sharp_curved	0.959184	-2.34694	1.69388	1.69388	-3.7551	0.0612245	0.530612	7.67347	s_c	0023	three_four
28	sharp	curved	010s1.jpg	010a1.jpg	handbag	No_Shaded	computer	right	1	0	1	0	0	1	curved_sharp	0.959184	-2.34694	1.69388	1.69388	-3.7551	0.0612245	0.530612	7.67347	s_c	0101	frontal
28	sharp	curved	016s6.jpg	016a6.jpg	watch	No_Shaded	hand	right	1	0	1	0	0	1	curved_sharp	0.959184	-2.34694	1.69388	1.69388	-3.7551	0.0612245	0.530612	7.67347	s_c	0166	frontal
28	sharp	curved	019s5.jpg	019a5.jpg	tap	Shaded	computer	left	0	1	0	1	0	2	sharp_curved	0.959184	-2.34694	1.69388	1.69388	-3.7551	0.0612245	0.530612	7.67347	s_c	0195	three_four
28	curved	sharp	019a4.jpg	019s4.jpg	duct tape	Shaded	computer	left	1	0	1	0	0	1	sharp_curved	0.959184	-2.34694	1.69388	1.69388	-3.7551	0.0612245	0.530612	7.67347	c_s	0194	three_four
28	sharp	curved	001s3.jpg	001a3.jpg	pen	No_Shaded	computer	left	0	1	1	0	0	1	sharp_curved	0.959184	-2.34694	1.69388	1.69388	-3.7551	0.0612245	0.530612	7.67347	s_c	0013	three_four
28	curved	sharp	049a4.jpg	049s4.jpg	lamp	No_Shaded	hand	left	1	0	0	0	1	3	sharp_curved	0.959184	-2.34694	1.69388	1.69388	-3.7551	0.0612245	0.530612	7.67347	c_s	0494	frontal
28	sharp	curved	050s7.jpg	050a7.jpg	mobile phone	No_Shaded	computer	right	1	0	0	1	0	2	curved_sharp	0.959184	-2.34694	1.69388	1.69388	-3.7551	0.0612245	0.530612	7.67347	s_c	0507	frontal
28	sharp	curved	050s4.jpg	050a4.jpg	coffee maker	No_Shaded	computer	right	1	0	0	0	1	3	curved_sharp	0.959184	-2.34694	1.69388	1.69388	-3.7551	0.0612245	0.530612	7.67347	s_c	0504	frontal
28	sharp	curved	050s5.jpg	050a5.jpg	tvmonitor	No_Shaded	computer	left	0	1	0	1	0	2	curved_sharp	0.959184	-2.34694	1.69388	1.69388	-3.7551	0.0612245	0.530612	7.67347	s_c	0505	frontal
28	curved	sharp	040a2.jpg	040s2.jpg	scissors	Shaded	hand	left	1	0	1	0	0	1	sharp_curved	0.959184	-2.34694	1.69388	1.69388	-3.7551	0.0612245	0.530612	7.67347	c_s	0402	three_four
28	curved	sharp	039a3.jpg	039s3.jpg	glass	Shaded	hand	left	1	0	1	0	0	1	curved_sharp	0.959184	-2.34694	1.69388	1.69388	-3.7551	0.0612245	0.530612	7.67347	c_s	0393	frontal
28	curved	sharp	021a4.jpg	021s4.jpg	remote control	No_Shaded	computer	left	1	0	0	1	0	2	curved_sharp	0.959184	-2.34694	1.69388	1.69388	-3.7551	0.0612245	0.530612	7.67347	c_s	0214	three_four
28	curved	sharp	034a6.jpg	034s6.jpg	radio	Shaded	hand	left	1	0	0	1	0	2	curved_sharp	0.959184	-2.34694	1.69388	1.69388	-3.7551	0.0612245	0.530612	7.67347	c_s	0346	frontal
28	sharp	curved	010s4.jpg	010a4.jpg	clock	No_Shaded	computer	right	1	0	1	0	0	1	sharp_curved	0.959184	-2.34694	1.69388	1.69388	-3.7551	0.0612245	0.530612	7.67347	s_c	0104	frontal
28	sharp	curved	010s6.jpg	010a6.jpg	mirror	No_Shaded	computer	right	1	0	0	1	0	2	curved_sharp	0.959184	-2.34694	1.69388	1.69388	-3.7551	0.0612245	0.530612	7.67347	s_c	0106	frontal
28	curved	sharp	040a5.jpg	040s5.jpg	watch	Shaded	hand	left	1	0	1	0	0	1	sharp_curved	0.959184	-2.34694	1.69388	1.69388	-3.7551	0.0612245	0.530612	7.67347	c_s	0405	three_four
28	curved	sharp	001a1.jpg	001s1.jpg	hat	No_Shaded	computer	left	1	0	0	0	1	3	sharp_curved	0.959184	-2.34694	1.69388	1.69388	-3.7551	0.0612245	0.530612	7.67347	c_s	0011	three_four
28	sharp	curved	016s4.jpg	016a4.jpg	lightbulb	No_Shaded	hand	right	1	0	1	0	0	1	curved_sharp	0.959184	-2.34694	1.69388	1.69388	-3.7551	0.0612245	0.530612	7.67347	s_c	0164	frontal
28	curved	sharp	022a3.jpg	022s3.jpg	mobile phone	Shaded	hand	left	1	0	1	0	0	1	sharp_curved	0.959184	-2.34694	1.69388	1.69388	-3.7551	0.0612245	0.530612	7.67347	c_s	0223	three_four
28	curved	sharp	021a3.jpg	021s3.jpg	toaster	No_Shaded	computer	left	1	0	0	0	1	3	sharp_curved	0.959184	-2.34694	1.69388	1.69388	-3.7551	0.0612245	0.530612	7.67347	c_s	0213	three_four
29	curved	sharp	002a5.jpg	002s5.jpg	umbrella	No_Shaded	hand	left	1	0	1	0	0	1	sharp_curved	-1.04082	-2.34694	4.69388	-0.306122	-1.7551	1.06122	1.53061	2.67347	c_s	0025	frontal
29	sharp	curved	040s6.jpg	040a6.jpg	chair	Shaded	hand	right	1	0	1	0	0	1	sharp_curved	-1.04082	-2.34694	4.69388	-0.306122	-1.7551	1.06122	1.53061	2.67347	s_c	0406	three_four
29	sharp	curved	025s5.jpg	025a5.jpg	glasses	No_Shaded	hand	right	1	0	1	0	0	1	sharp_curved	-1.04082	-2.34694	4.69388	-0.306122	-1.7551	1.06122	1.53061	2.67347	s_c	0255	three_four
29	sharp	curved	050s5.jpg	050a5.jpg	tvmonitor	No_Shaded	computer	right	1	0	0	1	0	2	sharp_curved	-1.04082	-2.34694	4.69388	-0.306122	-1.7551	1.06122	1.53061	2.67347	s_c	0505	frontal
29	curved	sharp	010a4.jpg	010s4.jpg	clock	No_Shaded	computer	left	1	0	0	1	0	2	sharp_curved	-1.04082	-2.34694	4.69388	-0.306122	-1.7551	1.06122	1.53061	2.67347	c_s	0104	frontal
29	curved	sharp	002a3.jpg	002s3.jpg	lamp	No_Shaded	hand	left	1	0	1	0	0	1	curved_sharp	-1.04082	-2.34694	4.69388	-0.306122	-1.7551	1.06122	1.53061	2.67347	c_s	0023	three_four
29	sharp	curved	016s6.jpg	016a6.jpg	watch	No_Shaded	hand	right	1	0	0	1	0	2	curved_sharp	-1.04082	-2.34694	4.69388	-0.306122	-1.7551	1.06122	1.53061	2.67347	s_c	0166	frontal
29	curved	sharp	050a7.jpg	050s7.jpg	mobile phone	No_Shaded	computer	right	0	1	0	1	0	2	sharp_curved	-1.04082	-2.34694	4.69388	-0.306122	-1.7551	1.06122	1.53061	2.67347	c_s	0507	frontal
29	sharp	curved	039s1.jpg	039a1.jpg	coffee maker	Shaded	hand	left	0	1	0	0	1	3	curved_sharp	-1.04082	-2.34694	4.69388	-0.306122	-1.7551	1.06122	1.53061	2.67347	s_c	0391	frontal
29	sharp	curved	012s6.jpg	012a6.jpg	door	No_Shaded	hand	left	0	1	0	1	0	2	curved_sharp	-1.04082	-2.34694	4.69388	-0.306122	-1.7551	1.06122	1.53061	2.67347	s_c	0126	frontal
29	sharp	curved	019s4.jpg	019a4.jpg	duct tape	Shaded	computer	right	1	0	0	1	0	2	sharp_curved	-1.04082	-2.34694	4.69388	-0.306122	-1.7551	1.06122	1.53061	2.67347	s_c	0194	three_four
29	sharp	curved	010s7.jpg	010a7.jpg	remote control	No_Shaded	hand	left	0	1	0	1	0	2	sharp_curved	-1.04082	-2.34694	4.69388	-0.306122	-1.7551	1.06122	1.53061	2.67347	s_c	0107	three_four
29	sharp	curved	014s5.jpg	014a5.jpg	cap	No_Shaded	hand	right	1	0	1	0	0	1	curved_sharp	-1.04082	-2.34694	4.69388	-0.306122	-1.7551	1.06122	1.53061	2.67347	s_c	0145	three_four
29	curved	sharp	021a3.jpg	021s3.jpg	toaster	No_Shaded	computer	right	0	1	0	0	1	3	sharp_curved	-1.04082	-2.34694	4.69388	-0.306122	-1.7551	1.06122	1.53061	2.67347	c_s	0213	three_four
29	curved	sharp	034a4.jpg	034s4.jpg	sponge	Shaded	hand	right	0	1	0	1	0	2	sharp_curved	-1.04082	-2.34694	4.69388	-0.306122	-1.7551	1.06122	1.53061	2.67347	c_s	0344	three_four
29	sharp	curved	001s3.jpg	001a3.jpg	pen	No_Shaded	computer	right	1	0	1	0	0	1	curved_sharp	-1.04082	-2.34694	4.69388	-0.306122	-1.7551	1.06122	1.53061	2.67347	s_c	0013	three_four
29	sharp	curved	050s4.jpg	050a4.jpg	coffee maker	No_Shaded	computer	right	1	0	0	0	1	3	sharp_curved	-1.04082	-2.34694	4.69388	-0.306122	-1.7551	1.06122	1.53061	2.67347	s_c	0504	frontal
29	curved	sharp	017a5.jpg	017s5.jpg	headphones	No_Shaded	hand	left	1	0	1	0	0	1	curved_sharp	-1.04082	-2.34694	4.69388	-0.306122	-1.7551	1.06122	1.53061	2.67347	c_s	0175	frontal
29	curved	sharp	019a5.jpg	019s5.jpg	tap	Shaded	computer	right	0	1	0	0	1	3	sharp_curved	-1.04082	-2.34694	4.69388	-0.306122	-1.7551	1.06122	1.53061	2.67347	c_s	0195	three_four
29	sharp	curved	034s6.jpg	034a6.jpg	radio	Shaded	hand	left	0	1	0	0	1	3	sharp_curved	-1.04082	-2.34694	4.69388	-0.306122	-1.7551	1.06122	1.53061	2.67347	s_c	0346	frontal
29	sharp	curved	027s2.jpg	027a2.jpg	electric guitar	No_Shaded	computer	right	1	0	1	0	0	1	curved_sharp	-1.04082	-2.34694	4.69388	-0.306122	-1.7551	1.06122	1.53061	2.67347	s_c	0272	frontal
29	sharp	curved	025s6.jpg	025a6.jpg	comb	No_Shaded	hand	right	1	0	1	0	0	1	curved_sharp	-1.04082	-2.34694	4.69388	-0.306122	-1.7551	1.06122	1.53061	2.67347	s_c	0256	frontal
29	curved	sharp	016a4.jpg	016s4.jpg	lightbulb	No_Shaded	hand	left	1	0	1	0	0	1	curved_sharp	-1.04082	-2.34694	4.69388	-0.306122	-1.7551	1.06122	1.53061	2.67347	c_s	0164	frontal
29	sharp	curved	008s1.jpg	008a1.jpg	mirror	No_Shaded	computer	right	1	0	0	1	0	2	sharp_curved	-1.04082	-2.34694	4.69388	-0.306122	-1.7551	1.06122	1.53061	2.67347	s_c	0081	three_four
29	curved	sharp	017a1.jpg	017s1.jpg	lighter	Shaded	hand	left	1	0	1	0	0	1	curved_sharp	-1.04082	-2.34694	4.69388	-0.306122	-1.7551	1.06122	1.53061	2.67347	c_s	0171	three_four
29	curved	sharp	049a1.jpg	049s1.jpg	backpack	No_Shaded	hand	left	1	0	0	1	0	2	sharp_curved	-1.04082	-2.34694	4.69388	-0.306122	-1.7551	1.06122	1.53061	2.67347	c_s	0491	three_four
29	curved	sharp	040a2.jpg	040s2.jpg	scissors	Shaded	hand	left	1	0	1	0	0	1	sharp_curved	-1.04082	-2.34694	4.69388	-0.306122	-1.7551	1.06122	1.53061	2.67347	c_s	0402	three_four
29	curved	sharp	039a3.jpg	039s3.jpg	glass	Shaded	hand	left	1	0	1	0	0	1	sharp_curved	-1.04082	-2.34694	4.69388	-0.306122	-1.7551	1.06122	1.53061	2.67347	c_s	0393	frontal
29	curved	sharp	033a3.jpg	033s3.jpg	toaster	No_Shaded	hand	left	1	0	0	0	1	3	curved_sharp	-1.04082	-2.34694	4.69388	-0.306122	-1.7551	1.06122	1.53061	2.67347	c_s	0333	three_four
29	sharp	curved	052s2.jpg	052a2.jpg	photo frame	No_Shaded	computer	right	1	0	0	1	0	2	curved_sharp	-1.04082	-2.34694	4.69388	-0.306122	-1.7551	1.06122	1.53061	2.67347	s_c	0522	three_four
29	sharp	curved	022s3.jpg	022a3.jpg	mobile phone	Shaded	hand	right	1	0	0	1	0	2	curved_sharp	-1.04082	-2.34694	4.69388	-0.306122	-1.7551	1.06122	1.53061	2.67347	s_c	0223	three_four
29	curved	sharp	049a2.jpg	049s2.jpg	tv	No_Shaded	hand	right	0	1	0	1	0	2	sharp_curved	-1.04082	-2.34694	4.69388	-0.306122	-1.7551	1.06122	1.53061	2.67347	c_s	0492	frontal
29	sharp	curved	010s3.jpg	010a3.jpg	glasses	No_Shaded	hand	right	1	0	1	0	0	1	sharp_curved	-1.04082	-2.34694	4.69388	-0.306122	-1.7551	1.06122	1.53061	2.67347	s_c	0103	frontal
29	sharp	curved	010s1.jpg	010a1.jpg	handbag	No_Shaded	computer	right	1	0	0	1	0	2	sharp_curved	-1.04082	-2.34694	4.69388	-0.306122	-1.7551	1.06122	1.53061	2.67347	s_c	0101	frontal
29	curved	sharp	034a3.jpg	034s3.jpg	handle	Shaded	hand	right	0	1	0	1	0	2	sharp_curved	-1.04082	-2.34694	4.69388	-0.306122	-1.7551	1.06122	1.53061	2.67347	c_s	0343	frontal
29	sharp	curved	022s4.jpg	022a4.jpg	glass/cup	Shaded	hand	right	1	0	1	0	0	1	curved_sharp	-1.04082	-2.34694	4.69388	-0.306122	-1.7551	1.06122	1.53061	2.67347	s_c	0224	frontal
29	curved	sharp	025a4.jpg	025s4.jpg	handle	No_Shaded	hand	right	0	1	0	0	1	3	sharp_curved	-1.04082	-2.34694	4.69388	-0.306122	-1.7551	1.06122	1.53061	2.67347	c_s	0254	frontal
29	curved	sharp	010a6.jpg	010s6.jpg	mirror	No_Shaded	computer	right	0	1	0	1	0	2	curved_sharp	-1.04082	-2.34694	4.69388	-0.306122	-1.7551	1.06122	1.53061	2.67347	c_s	0106	frontal
29	curved	sharp	021a4.jpg	021s4.jpg	remote control	No_Shaded	computer	right	0	1	0	1	0	2	sharp_curved	-1.04082	-2.34694	4.69388	-0.306122	-1.7551	1.06122	1.53061	2.67347	c_s	0214	three_four
29	sharp	curved	040s5.jpg	040a5.jpg	watch	Shaded	hand	right	1	0	0	1	0	2	sharp_curved	-1.04082	-2.34694	4.69388	-0.306122	-1.7551	1.06122	1.53061	2.67347	s_c	0405	three_four
29	curved	sharp	034a1.jpg	034s1.jpg	jug	Shaded	hand	right	0	1	0	0	1	3	curved_sharp	-1.04082	-2.34694	4.69388	-0.306122	-1.7551	1.06122	1.53061	2.67347	c_s	0341	frontal
29	sharp	curved	040s7.jpg	040a7.jpg	pencil sharpener	Shaded	hand	left	0	1	0	0	1	3	curved_sharp	-1.04082	-2.34694	4.69388	-0.306122	-1.7551	1.06122	1.53061	2.67347	s_c	0407	three_four
29	curved	sharp	049a4.jpg	049s4.jpg	lamp	No_Shaded	hand	right	0	1	0	1	0	2	curved_sharp	-1.04082	-2.34694	4.69388	-0.306122	-1.7551	1.06122	1.53061	2.67347	c_s	0494	frontal
29	curved	sharp	033a6.jpg	033s6.jpg	teapot	No_Shaded	hand	left	1	0	1	0	0	1	sharp_curved	-1.04082	-2.34694	4.69388	-0.306122	-1.7551	1.06122	1.53061	2.67347	c_s	0336	frontal
29	curved	sharp	001a1.jpg	001s1.jpg	hat	No_Shaded	computer	right	0	1	0	0	1	3	curved_sharp	-1.04082	-2.34694	4.69388	-0.306122	-1.7551	1.06122	1.53061	2.67347	c_s	0011	three_four
3	sharp	curved	002s5.jpg	002a5.jpg	umbrella	No_Shaded	hand	right	1	0	1	0	0	1	sharp_curved	-3.04082	-2.34694	-5.30612	-0.306122	-0.755102	-0.938776	-9.46939	-1.32653	s_c	0025	frontal
3	curved	sharp	049a2.jpg	049s2.jpg	tv	No_Shaded	hand	right	0	1	0	0	1	3	sharp_curved	-3.04082	-2.34694	-5.30612	-0.306122	-0.755102	-0.938776	-9.46939	-1.32653	c_s	0492	frontal
3	curved	sharp	010a4.jpg	010s4.jpg	clock	No_Shaded	computer	right	0	1	0	0	1	3	sharp_curved	-3.04082	-2.34694	-5.30612	-0.306122	-0.755102	-0.938776	-9.46939	-1.32653	c_s	0104	frontal
3	curved	sharp	025a5.jpg	025s5.jpg	glasses	No_Shaded	hand	left	1	0	1	0	0	1	curved_sharp	-3.04082	-2.34694	-5.30612	-0.306122	-0.755102	-0.938776	-9.46939	-1.32653	c_s	0255	three_four
3	sharp	curved	019s4.jpg	019a4.jpg	duct tape	Shaded	computer	right	1	0	1	0	0	1	sharp_curved	-3.04082	-2.34694	-5.30612	-0.306122	-0.755102	-0.938776	-9.46939	-1.32653	s_c	0194	three_four
3	curved	sharp	033a6.jpg	033s6.jpg	teapot	No_Shaded	hand	left	1	0	1	0	0	1	sharp_curved	-3.04082	-2.34694	-5.30612	-0.306122	-0.755102	-0.938776	-9.46939	-1.32653	c_s	0336	frontal
3	sharp	curved	021s3.jpg	021a3.jpg	toaster	No_Shaded	computer	left	0	1	0	0	1	3	sharp_curved	-3.04082	-2.34694	-5.30612	-0.306122	-0.755102	-0.938776	-9.46939	-1.32653	s_c	0213	three_four
3	curved	sharp	016a6.jpg	016s6.jpg	watch	No_Shaded	hand	right	0	1	1	0	0	1	sharp_curved	-3.04082	-2.34694	-5.30612	-0.306122	-0.755102	-0.938776	-9.46939	-1.32653	c_s	0166	frontal
3	curved	sharp	010a6.jpg	010s6.jpg	mirror	No_Shaded	computer	left	1	0	1	0	0	1	curved_sharp	-3.04082	-2.34694	-5.30612	-0.306122	-0.755102	-0.938776	-9.46939	-1.32653	c_s	0106	frontal
3	curved	sharp	033a3.jpg	033s3.jpg	toaster	No_Shaded	hand	right	0	1	0	0	1	3	sharp_curved	-3.04082	-2.34694	-5.30612	-0.306122	-0.755102	-0.938776	-9.46939	-1.32653	c_s	0333	three_four
3	sharp	curved	040s5.jpg	040a5.jpg	watch	Shaded	hand	left	0	1	0	0	1	3	curved_sharp	-3.04082	-2.34694	-5.30612	-0.306122	-0.755102	-0.938776	-9.46939	-1.32653	s_c	0405	three_four
3	sharp	curved	052s2.jpg	052a2.jpg	photo frame	No_Shaded	computer	left	0	1	0	0	1	3	sharp_curved	-3.04082	-2.34694	-5.30612	-0.306122	-0.755102	-0.938776	-9.46939	-1.32653	s_c	0522	three_four
3	sharp	curved	040s6.jpg	040a6.jpg	chair	Shaded	hand	right	1	0	1	0	0	1	sharp_curved	-3.04082	-2.34694	-5.30612	-0.306122	-0.755102	-0.938776	-9.46939	-1.32653	s_c	0406	three_four
3	curved	sharp	021a4.jpg	021s4.jpg	remote control	No_Shaded	computer	right	0	1	1	0	0	1	sharp_curved	-3.04082	-2.34694	-5.30612	-0.306122	-0.755102	-0.938776	-9.46939	-1.32653	c_s	0214	three_four
3	sharp	curved	049s1.jpg	049a1.jpg	backpack	No_Shaded	hand	right	1	0	1	0	0	1	sharp_curved	-3.04082	-2.34694	-5.30612	-0.306122	-0.755102	-0.938776	-9.46939	-1.32653	s_c	0491	three_four
3	sharp	curved	025s4.jpg	025a4.jpg	handle	No_Shaded	hand	right	1	0	1	0	0	1	sharp_curved	-3.04082	-2.34694	-5.30612	-0.306122	-0.755102	-0.938776	-9.46939	-1.32653	s_c	0254	frontal
3	curved	sharp	040a2.jpg	040s2.jpg	scissors	Shaded	hand	left	1	0	1	0	0	1	curved_sharp	-3.04082	-2.34694	-5.30612	-0.306122	-0.755102	-0.938776	-9.46939	-1.32653	c_s	0402	three_four
3	sharp	curved	027s2.jpg	027a2.jpg	electric guitar	No_Shaded	computer	right	1	0	1	0	0	1	curved_sharp	-3.04082	-2.34694	-5.30612	-0.306122	-0.755102	-0.938776	-9.46939	-1.32653	s_c	0272	frontal
3	sharp	curved	034s1.jpg	034a1.jpg	jug	Shaded	hand	right	1	0	1	0	0	1	sharp_curved	-3.04082	-2.34694	-5.30612	-0.306122	-0.755102	-0.938776	-9.46939	-1.32653	s_c	0341	frontal
3	curved	sharp	049a4.jpg	049s4.jpg	lamp	No_Shaded	hand	right	0	1	0	0	1	3	curved_sharp	-3.04082	-2.34694	-5.30612	-0.306122	-0.755102	-0.938776	-9.46939	-1.32653	c_s	0494	frontal
3	sharp	curved	001s3.jpg	001a3.jpg	pen	No_Shaded	computer	right	1	0	1	0	0	1	sharp_curved	-3.04082	-2.34694	-5.30612	-0.306122	-0.755102	-0.938776	-9.46939	-1.32653	s_c	0013	three_four
3	sharp	curved	014s5.jpg	014a5.jpg	cap	No_Shaded	hand	right	1	0	1	0	0	1	curved_sharp	-3.04082	-2.34694	-5.30612	-0.306122	-0.755102	-0.938776	-9.46939	-1.32653	s_c	0145	three_four
3	sharp	curved	017s1.jpg	017a1.jpg	lighter	Shaded	hand	right	1	0	1	0	0	1	sharp_curved	-3.04082	-2.34694	-5.30612	-0.306122	-0.755102	-0.938776	-9.46939	-1.32653	s_c	0171	three_four
3	sharp	curved	010s7.jpg	010a7.jpg	remote control	No_Shaded	hand	right	1	0	1	0	0	1	curved_sharp	-3.04082	-2.34694	-5.30612	-0.306122	-0.755102	-0.938776	-9.46939	-1.32653	s_c	0107	three_four
3	sharp	curved	025s6.jpg	025a6.jpg	comb	No_Shaded	hand	right	1	0	1	0	0	1	curved_sharp	-3.04082	-2.34694	-5.30612	-0.306122	-0.755102	-0.938776	-9.46939	-1.32653	s_c	0256	frontal
3	curved	sharp	050a5.jpg	050s5.jpg	tvmonitor	No_Shaded	computer	right	0	1	0	0	1	3	sharp_curved	-3.04082	-2.34694	-5.30612	-0.306122	-0.755102	-0.938776	-9.46939	-1.32653	c_s	0505	frontal
3	curved	sharp	019a5.jpg	019s5.jpg	tap	Shaded	computer	right	0	1	0	0	1	3	curved_sharp	-3.04082	-2.34694	-5.30612	-0.306122	-0.755102	-0.938776	-9.46939	-1.32653	c_s	0195	three_four
3	curved	sharp	022a4.jpg	022s4.jpg	glass/cup	Shaded	hand	left	1	0	1	0	0	1	curved_sharp	-3.04082	-2.34694	-5.30612	-0.306122	-0.755102	-0.938776	-9.46939	-1.32653	c_s	0224	frontal
3	curved	sharp	040a7.jpg	040s7.jpg	pencil sharpener	Shaded	hand	right	0	1	0	0	1	3	sharp_curved	-3.04082	-2.34694	-5.30612	-0.306122	-0.755102	-0.938776	-9.46939	-1.32653	c_s	0407	three_four
3	curved	sharp	050a7.jpg	050s7.jpg	mobile phone	No_Shaded	computer	left	1	0	0	0	1	3	sharp_curved	-3.04082	-2.34694	-5.30612	-0.306122	-0.755102	-0.938776	-9.46939	-1.32653	c_s	0507	frontal
3	sharp	curved	022s3.jpg	022a3.jpg	mobile phone	Shaded	hand	right	1	0	0	0	1	3	curved_sharp	-3.04082	-2.34694	-5.30612	-0.306122	-0.755102	-0.938776	-9.46939	-1.32653	s_c	0223	three_four
3	curved	sharp	008a1.jpg	008s1.jpg	mirror	No_Shaded	computer	right	0	1	0	0	1	3	sharp_curved	-3.04082	-2.34694	-5.30612	-0.306122	-0.755102	-0.938776	-9.46939	-1.32653	c_s	0081	three_four
3	sharp	curved	012s6.jpg	012a6.jpg	door	No_Shaded	hand	right	1	0	0	0	1	3	sharp_curved	-3.04082	-2.34694	-5.30612	-0.306122	-0.755102	-0.938776	-9.46939	-1.32653	s_c	0126	frontal
3	curved	sharp	010a1.jpg	010s1.jpg	handbag	No_Shaded	computer	left	1	0	1	0	0	1	curved_sharp	-3.04082	-2.34694	-5.30612	-0.306122	-0.755102	-0.938776	-9.46939	-1.32653	c_s	0101	frontal
3	sharp	curved	034s4.jpg	034a4.jpg	sponge	Shaded	hand	right	1	0	1	0	0	1	curved_sharp	-3.04082	-2.34694	-5.30612	-0.306122	-0.755102	-0.938776	-9.46939	-1.32653	s_c	0344	three_four
3	curved	sharp	016a4.jpg	016s4.jpg	lightbulb	No_Shaded	hand	left	1	0	1	0	0	1	sharp_curved	-3.04082	-2.34694	-5.30612	-0.306122	-0.755102	-0.938776	-9.46939	-1.32653	c_s	0164	frontal
3	sharp	curved	034s6.jpg	034a6.jpg	radio	Shaded	hand	left	0	1	0	0	1	3	curved_sharp	-3.04082	-2.34694	-5.30612	-0.306122	-0.755102	-0.938776	-9.46939	-1.32653	s_c	0346	frontal
3	curved	sharp	002a3.jpg	002s3.jpg	lamp	No_Shaded	hand	left	1	0	1	0	0	1	sharp_curved	-3.04082	-2.34694	-5.30612	-0.306122	-0.755102	-0.938776	-9.46939	-1.32653	c_s	0023	three_four
3	curved	sharp	039a1.jpg	039s1.jpg	coffee maker	Shaded	hand	right	0	1	0	0	1	3	curved_sharp	-3.04082	-2.34694	-5.30612	-0.306122	-0.755102	-0.938776	-9.46939	-1.32653	c_s	0391	frontal
3	curved	sharp	034a3.jpg	034s3.jpg	handle	Shaded	hand	right	0	1	0	0	1	3	curved_sharp	-3.04082	-2.34694	-5.30612	-0.306122	-0.755102	-0.938776	-9.46939	-1.32653	c_s	0343	frontal
3	sharp	curved	050s4.jpg	050a4.jpg	coffee maker	No_Shaded	computer	left	0	1	0	0	1	3	curved_sharp	-3.04082	-2.34694	-5.30612	-0.306122	-0.755102	-0.938776	-9.46939	-1.32653	s_c	0504	frontal
3	sharp	curved	017s5.jpg	017a5.jpg	headphones	No_Shaded	hand	right	1	0	1	0	0	1	curved_sharp	-3.04082	-2.34694	-5.30612	-0.306122	-0.755102	-0.938776	-9.46939	-1.32653	s_c	0175	frontal
3	curved	sharp	010a3.jpg	010s3.jpg	glasses	No_Shaded	hand	left	1	0	1	0	0	1	sharp_curved	-3.04082	-2.34694	-5.30612	-0.306122	-0.755102	-0.938776	-9.46939	-1.32653	c_s	0103	frontal
3	curved	sharp	001a1.jpg	001s1.jpg	hat	No_Shaded	computer	right	0	1	0	0	1	3	sharp_curved	-3.04082	-2.34694	-5.30612	-0.306122	-0.755102	-0.938776	-9.46939	-1.32653	c_s	0011	three_four
3	sharp	curved	039s3.jpg	039a3.jpg	glass	Shaded	hand	left	0	1	0	0	1	3	sharp_curved	-3.04082	-2.34694	-5.30612	-0.306122	-0.755102	-0.938776	-9.46939	-1.32653	s_c	0393	frontal
30	curved	sharp	050a4.jpg	050s4.jpg	coffee maker	No_Shaded	computer	right	0	1	0	0	1	3	sharp_curved	-1.04082	2.65306	4.69388	1.69388	3.2449	2.06122	1.53061	-3.32653	c_s	0504	frontal
30	sharp	curved	010s3.jpg	010a3.jpg	glasses	No_Shaded	hand	right	1	0	1	0	0	1	curved_sharp	-1.04082	2.65306	4.69388	1.69388	3.2449	2.06122	1.53061	-3.32653	s_c	0103	frontal
30	sharp	curved	050s5.jpg	050a5.jpg	tvmonitor	No_Shaded	computer	right	1	0	1	0	0	1	curved_sharp	-1.04082	2.65306	4.69388	1.69388	3.2449	2.06122	1.53061	-3.32653	s_c	0505	frontal
30	curved	sharp	050a7.jpg	050s7.jpg	mobile phone	No_Shaded	computer	left	1	0	0	1	0	2	curved_sharp	-1.04082	2.65306	4.69388	1.69388	3.2449	2.06122	1.53061	-3.32653	c_s	0507	frontal
30	sharp	curved	025s5.jpg	025a5.jpg	glasses	No_Shaded	hand	right	1	0	1	0	0	1	sharp_curved	-1.04082	2.65306	4.69388	1.69388	3.2449	2.06122	1.53061	-3.32653	s_c	0255	three_four
30	sharp	curved	016s4.jpg	016a4.jpg	lightbulb	No_Shaded	hand	right	1	0	1	0	0	1	sharp_curved	-1.04082	2.65306	4.69388	1.69388	3.2449	2.06122	1.53061	-3.32653	s_c	0164	frontal
30	sharp	curved	049s1.jpg	049a1.jpg	backpack	No_Shaded	hand	right	1	0	1	0	0	1	sharp_curved	-1.04082	2.65306	4.69388	1.69388	3.2449	2.06122	1.53061	-3.32653	s_c	0491	three_four
30	curved	sharp	040a6.jpg	040s6.jpg	chair	Shaded	hand	left	1	0	1	0	0	1	sharp_curved	-1.04082	2.65306	4.69388	1.69388	3.2449	2.06122	1.53061	-3.32653	c_s	0406	three_four
30	curved	sharp	022a4.jpg	022s4.jpg	glass/cup	Shaded	hand	left	1	0	0	1	0	2	curved_sharp	-1.04082	2.65306	4.69388	1.69388	3.2449	2.06122	1.53061	-3.32653	c_s	0224	frontal
30	curved	sharp	040a5.jpg	040s5.jpg	watch	Shaded	hand	left	1	0	0	1	0	2	curved_sharp	-1.04082	2.65306	4.69388	1.69388	3.2449	2.06122	1.53061	-3.32653	c_s	0405	three_four
30	sharp	curved	034s4.jpg	034a4.jpg	sponge	Shaded	hand	right	1	0	0	1	0	2	sharp_curved	-1.04082	2.65306	4.69388	1.69388	3.2449	2.06122	1.53061	-3.32653	s_c	0344	three_four
30	curved	sharp	052a2.jpg	052s2.jpg	photo frame	No_Shaded	computer	left	1	0	0	0	1	3	sharp_curved	-1.04082	2.65306	4.69388	1.69388	3.2449	2.06122	1.53061	-3.32653	c_s	0522	three_four
30	curved	sharp	049a2.jpg	049s2.jpg	tv	No_Shaded	hand	left	1	0	0	1	0	2	curved_sharp	-1.04082	2.65306	4.69388	1.69388	3.2449	2.06122	1.53061	-3.32653	c_s	0492	frontal
30	curved	sharp	017a5.jpg	017s5.jpg	headphones	No_Shaded	hand	left	1	0	0	1	0	2	curved_sharp	-1.04082	2.65306	4.69388	1.69388	3.2449	2.06122	1.53061	-3.32653	c_s	0175	frontal
30	sharp	curved	010s7.jpg	010a7.jpg	remote control	No_Shaded	hand	right	1	0	0	1	0	2	curved_sharp	-1.04082	2.65306	4.69388	1.69388	3.2449	2.06122	1.53061	-3.32653	s_c	0107	three_four
30	curved	sharp	022a3.jpg	022s3.jpg	mobile phone	Shaded	hand	right	0	1	0	1	0	2	sharp_curved	-1.04082	2.65306	4.69388	1.69388	3.2449	2.06122	1.53061	-3.32653	c_s	0223	three_four
30	curved	sharp	019a5.jpg	019s5.jpg	tap	Shaded	computer	left	1	0	0	1	0	2	sharp_curved	-1.04082	2.65306	4.69388	1.69388	3.2449	2.06122	1.53061	-3.32653	c_s	0195	three_four
30	curved	sharp	040a2.jpg	040s2.jpg	scissors	Shaded	hand	left	1	0	1	0	0	1	sharp_curved	-1.04082	2.65306	4.69388	1.69388	3.2449	2.06122	1.53061	-3.32653	c_s	0402	three_four
30	sharp	curved	008s1.jpg	008a1.jpg	mirror	No_Shaded	computer	left	0	1	0	1	0	2	curved_sharp	-1.04082	2.65306	4.69388	1.69388	3.2449	2.06122	1.53061	-3.32653	s_c	0081	three_four
30	sharp	curved	012s6.jpg	012a6.jpg	door	No_Shaded	hand	right	1	0	0	1	0	2	curved_sharp	-1.04082	2.65306	4.69388	1.69388	3.2449	2.06122	1.53061	-3.32653	s_c	0126	frontal
30	curved	sharp	025a6.jpg	025s6.jpg	comb	No_Shaded	hand	left	1	0	0	1	0	2	curved_sharp	-1.04082	2.65306	4.69388	1.69388	3.2449	2.06122	1.53061	-3.32653	c_s	0256	frontal
30	sharp	curved	034s6.jpg	034a6.jpg	radio	Shaded	hand	left	0	1	0	1	0	2	sharp_curved	-1.04082	2.65306	4.69388	1.69388	3.2449	2.06122	1.53061	-3.32653	s_c	0346	frontal
30	curved	sharp	014a5.jpg	014s5.jpg	cap	No_Shaded	hand	left	1	0	0	1	0	2	curved_sharp	-1.04082	2.65306	4.69388	1.69388	3.2449	2.06122	1.53061	-3.32653	c_s	0145	three_four
30	sharp	curved	049s4.jpg	049a4.jpg	lamp	No_Shaded	hand	left	0	1	0	1	0	2	sharp_curved	-1.04082	2.65306	4.69388	1.69388	3.2449	2.06122	1.53061	-3.32653	s_c	0494	frontal
30	curved	sharp	001a3.jpg	001s3.jpg	pen	No_Shaded	computer	left	1	0	0	1	0	2	sharp_curved	-1.04082	2.65306	4.69388	1.69388	3.2449	2.06122	1.53061	-3.32653	c_s	0013	three_four
30	sharp	curved	002s3.jpg	002a3.jpg	lamp	No_Shaded	hand	right	1	0	1	0	0	1	curved_sharp	-1.04082	2.65306	4.69388	1.69388	3.2449	2.06122	1.53061	-3.32653	s_c	0023	three_four
30	curved	sharp	017a1.jpg	017s1.jpg	lighter	Shaded	hand	left	1	0	1	0	0	1	sharp_curved	-1.04082	2.65306	4.69388	1.69388	3.2449	2.06122	1.53061	-3.32653	c_s	0171	three_four
30	sharp	curved	016s6.jpg	016a6.jpg	watch	No_Shaded	hand	right	1	0	0	1	0	2	curved_sharp	-1.04082	2.65306	4.69388	1.69388	3.2449	2.06122	1.53061	-3.32653	s_c	0166	frontal
30	curved	sharp	034a3.jpg	034s3.jpg	handle	Shaded	hand	left	1	0	0	1	0	2	curved_sharp	-1.04082	2.65306	4.69388	1.69388	3.2449	2.06122	1.53061	-3.32653	c_s	0343	frontal
30	curved	sharp	019a4.jpg	019s4.jpg	duct tape	Shaded	computer	left	1	0	0	0	1	3	curved_sharp	-1.04082	2.65306	4.69388	1.69388	3.2449	2.06122	1.53061	-3.32653	c_s	0194	three_four
30	curved	sharp	033a6.jpg	033s6.jpg	teapot	No_Shaded	hand	left	1	0	1	0	0	1	curved_sharp	-1.04082	2.65306	4.69388	1.69388	3.2449	2.06122	1.53061	-3.32653	c_s	0336	frontal
30	curved	sharp	039a1.jpg	039s1.jpg	coffee maker	Shaded	hand	right	0	1	0	1	0	2	curved_sharp	-1.04082	2.65306	4.69388	1.69388	3.2449	2.06122	1.53061	-3.32653	c_s	0391	frontal
30	sharp	curved	027s2.jpg	027a2.jpg	electric guitar	No_Shaded	computer	right	1	0	0	1	0	2	curved_sharp	-1.04082	2.65306	4.69388	1.69388	3.2449	2.06122	1.53061	-3.32653	s_c	0272	frontal
30	sharp	curved	021s3.jpg	021a3.jpg	toaster	No_Shaded	computer	left	0	1	0	1	0	2	curved_sharp	-1.04082	2.65306	4.69388	1.69388	3.2449	2.06122	1.53061	-3.32653	s_c	0213	three_four
30	sharp	curved	021s4.jpg	021a4.jpg	remote control	No_Shaded	computer	left	0	1	0	1	0	2	curved_sharp	-1.04082	2.65306	4.69388	1.69388	3.2449	2.06122	1.53061	-3.32653	s_c	0214	three_four
30	curved	sharp	010a1.jpg	010s1.jpg	handbag	No_Shaded	computer	left	1	0	1	0	0	1	curved_sharp	-1.04082	2.65306	4.69388	1.69388	3.2449	2.06122	1.53061	-3.32653	c_s	0101	frontal
30	sharp	curved	039s3.jpg	039a3.jpg	glass	Shaded	hand	left	0	1	1	0	0	1	sharp_curved	-1.04082	2.65306	4.69388	1.69388	3.2449	2.06122	1.53061	-3.32653	s_c	0393	frontal
30	sharp	curved	010s4.jpg	010a4.jpg	clock	No_Shaded	computer	right	1	0	0	1	0	2	curved_sharp	-1.04082	2.65306	4.69388	1.69388	3.2449	2.06122	1.53061	-3.32653	s_c	0104	frontal
30	curved	sharp	034a1.jpg	034s1.jpg	jug	Shaded	hand	left	1	0	0	1	0	2	curved_sharp	-1.04082	2.65306	4.69388	1.69388	3.2449	2.06122	1.53061	-3.32653	c_s	0341	frontal
30	curved	sharp	033a3.jpg	033s3.jpg	toaster	No_Shaded	hand	right	0	1	0	1	0	2	curved_sharp	-1.04082	2.65306	4.69388	1.69388	3.2449	2.06122	1.53061	-3.32653	c_s	0333	three_four
30	curved	sharp	010a6.jpg	010s6.jpg	mirror	No_Shaded	computer	right	0	1	0	1	0	2	sharp_curved	-1.04082	2.65306	4.69388	1.69388	3.2449	2.06122	1.53061	-3.32653	c_s	0106	frontal
30	curved	sharp	040a7.jpg	040s7.jpg	pencil sharpener	Shaded	hand	right	0	1	0	0	1	3	sharp_curved	-1.04082	2.65306	4.69388	1.69388	3.2449	2.06122	1.53061	-3.32653	c_s	0407	three_four
30	curved	sharp	025a4.jpg	025s4.jpg	handle	No_Shaded	hand	left	1	0	0	1	0	2	sharp_curved	-1.04082	2.65306	4.69388	1.69388	3.2449	2.06122	1.53061	-3.32653	c_s	0254	frontal
30	curved	sharp	001a1.jpg	001s1.jpg	hat	No_Shaded	computer	right	0	1	0	0	1	3	curved_sharp	-1.04082	2.65306	4.69388	1.69388	3.2449	2.06122	1.53061	-3.32653	c_s	0011	three_four
30	sharp	curved	002s5.jpg	002a5.jpg	umbrella	No_Shaded	hand	right	1	0	1	0	0	1	sharp_curved	-1.04082	2.65306	4.69388	1.69388	3.2449	2.06122	1.53061	-3.32653	s_c	0025	frontal
31	sharp	curved	016s6.jpg	016a6.jpg	watch	No_Shaded	hand	right	1	0	0	1	0	2	curved_sharp	14.9592	3.65306	11.6939	3.69388	-2.7551	5.06122	-2.46939	6.67347	s_c	0166	frontal
31	curved	sharp	039a1.jpg	039s1.jpg	coffee maker	Shaded	hand	left	1	0	0	0	1	3	curved_sharp	14.9592	3.65306	11.6939	3.69388	-2.7551	5.06122	-2.46939	6.67347	c_s	0391	frontal
31	curved	sharp	040a5.jpg	040s5.jpg	watch	Shaded	hand	left	1	0	0	1	0	2	sharp_curved	14.9592	3.65306	11.6939	3.69388	-2.7551	5.06122	-2.46939	6.67347	c_s	0405	three_four
31	sharp	curved	022s3.jpg	022a3.jpg	mobile phone	Shaded	hand	right	1	0	0	1	0	2	sharp_curved	14.9592	3.65306	11.6939	3.69388	-2.7551	5.06122	-2.46939	6.67347	s_c	0223	three_four
31	sharp	curved	019s5.jpg	019a5.jpg	tap	Shaded	computer	left	0	1	0	0	1	3	sharp_curved	14.9592	3.65306	11.6939	3.69388	-2.7551	5.06122	-2.46939	6.67347	s_c	0195	three_four
31	sharp	curved	019s4.jpg	019a4.jpg	duct tape	Shaded	computer	left	0	1	0	1	0	2	sharp_curved	14.9592	3.65306	11.6939	3.69388	-2.7551	5.06122	-2.46939	6.67347	s_c	0194	three_four
31	sharp	curved	022s4.jpg	022a4.jpg	glass/cup	Shaded	hand	right	1	0	0	1	0	2	sharp_curved	14.9592	3.65306	11.6939	3.69388	-2.7551	5.06122	-2.46939	6.67347	s_c	0224	frontal
31	curved	sharp	033a3.jpg	033s3.jpg	toaster	No_Shaded	hand	left	1	0	0	0	1	3	sharp_curved	14.9592	3.65306	11.6939	3.69388	-2.7551	5.06122	-2.46939	6.67347	c_s	0333	three_four
31	curved	sharp	025a6.jpg	025s6.jpg	comb	No_Shaded	hand	left	1	0	0	1	0	2	sharp_curved	14.9592	3.65306	11.6939	3.69388	-2.7551	5.06122	-2.46939	6.67347	c_s	0256	frontal
31	sharp	curved	010s7.jpg	010a7.jpg	remote control	No_Shaded	hand	right	1	0	0	0	1	3	sharp_curved	14.9592	3.65306	11.6939	3.69388	-2.7551	5.06122	-2.46939	6.67347	s_c	0107	three_four
31	curved	sharp	050a4.jpg	050s4.jpg	coffee maker	No_Shaded	computer	left	1	0	1	0	0	1	curved_sharp	14.9592	3.65306	11.6939	3.69388	-2.7551	5.06122	-2.46939	6.67347	c_s	0504	frontal
31	sharp	curved	010s4.jpg	010a4.jpg	clock	No_Shaded	computer	right	1	0	0	1	0	2	curved_sharp	14.9592	3.65306	11.6939	3.69388	-2.7551	5.06122	-2.46939	6.67347	s_c	0104	frontal
31	curved	sharp	012a6.jpg	012s6.jpg	door	No_Shaded	hand	left	1	0	0	1	0	2	curved_sharp	14.9592	3.65306	11.6939	3.69388	-2.7551	5.06122	-2.46939	6.67347	c_s	0126	frontal
31	sharp	curved	049s4.jpg	049a4.jpg	lamp	No_Shaded	hand	right	1	0	0	1	0	2	sharp_curved	14.9592	3.65306	11.6939	3.69388	-2.7551	5.06122	-2.46939	6.67347	s_c	0494	frontal
31	sharp	curved	021s3.jpg	021a3.jpg	toaster	No_Shaded	computer	left	0	1	0	1	0	2	sharp_curved	14.9592	3.65306	11.6939	3.69388	-2.7551	5.06122	-2.46939	6.67347	s_c	0213	three_four
31	curved	sharp	050a7.jpg	050s7.jpg	mobile phone	No_Shaded	computer	left	1	0	1	0	0	1	curved_sharp	14.9592	3.65306	11.6939	3.69388	-2.7551	5.06122	-2.46939	6.67347	c_s	0507	frontal
31	curved	sharp	040a6.jpg	040s6.jpg	chair	Shaded	hand	right	0	1	0	1	0	2	curved_sharp	14.9592	3.65306	11.6939	3.69388	-2.7551	5.06122	-2.46939	6.67347	c_s	0406	three_four
31	curved	sharp	017a5.jpg	017s5.jpg	headphones	No_Shaded	hand	left	1	0	0	1	0	2	sharp_curved	14.9592	3.65306	11.6939	3.69388	-2.7551	5.06122	-2.46939	6.67347	c_s	0175	frontal
31	curved	sharp	010a1.jpg	010s1.jpg	handbag	No_Shaded	computer	left	1	0	0	1	0	2	sharp_curved	14.9592	3.65306	11.6939	3.69388	-2.7551	5.06122	-2.46939	6.67347	c_s	0101	frontal
31	sharp	curved	034s4.jpg	034a4.jpg	sponge	Shaded	hand	left	0	1	0	1	0	2	curved_sharp	14.9592	3.65306	11.6939	3.69388	-2.7551	5.06122	-2.46939	6.67347	s_c	0344	three_four
31	sharp	curved	039s3.jpg	039a3.jpg	glass	Shaded	hand	right	1	0	0	1	0	2	curved_sharp	14.9592	3.65306	11.6939	3.69388	-2.7551	5.06122	-2.46939	6.67347	s_c	0393	frontal
31	sharp	curved	049s1.jpg	049a1.jpg	backpack	No_Shaded	hand	left	0	1	0	1	0	2	sharp_curved	14.9592	3.65306	11.6939	3.69388	-2.7551	5.06122	-2.46939	6.67347	s_c	0491	three_four
31	sharp	curved	034s6.jpg	034a6.jpg	radio	Shaded	hand	left	0	1	1	0	0	1	curved_sharp	14.9592	3.65306	11.6939	3.69388	-2.7551	5.06122	-2.46939	6.67347	s_c	0346	frontal
31	sharp	curved	017s1.jpg	017a1.jpg	lighter	Shaded	hand	left	0	1	0	1	0	2	curved_sharp	14.9592	3.65306	11.6939	3.69388	-2.7551	5.06122	-2.46939	6.67347	s_c	0171	three_four
31	sharp	curved	040s2.jpg	040a2.jpg	scissors	Shaded	hand	left	0	1	1	0	0	1	curved_sharp	14.9592	3.65306	11.6939	3.69388	-2.7551	5.06122	-2.46939	6.67347	s_c	0402	three_four
31	curved	sharp	034a1.jpg	034s1.jpg	jug	Shaded	hand	left	1	0	0	1	0	2	sharp_curved	14.9592	3.65306	11.6939	3.69388	-2.7551	5.06122	-2.46939	6.67347	c_s	0341	frontal
31	curved	sharp	034a3.jpg	034s3.jpg	handle	Shaded	hand	right	0	1	0	0	1	3	sharp_curved	14.9592	3.65306	11.6939	3.69388	-2.7551	5.06122	-2.46939	6.67347	c_s	0343	frontal
31	curved	sharp	002a3.jpg	002s3.jpg	lamp	No_Shaded	hand	left	1	0	0	1	0	2	curved_sharp	14.9592	3.65306	11.6939	3.69388	-2.7551	5.06122	-2.46939	6.67347	c_s	0023	three_four
31	curved	sharp	025a5.jpg	025s5.jpg	glasses	No_Shaded	hand	right	0	1	0	1	0	2	curved_sharp	14.9592	3.65306	11.6939	3.69388	-2.7551	5.06122	-2.46939	6.67347	c_s	0255	three_four
31	curved	sharp	040a7.jpg	040s7.jpg	pencil sharpener	Shaded	hand	left	1	0	0	1	0	2	sharp_curved	14.9592	3.65306	11.6939	3.69388	-2.7551	5.06122	-2.46939	6.67347	c_s	0407	three_four
31	sharp	curved	002s5.jpg	002a5.jpg	umbrella	No_Shaded	hand	left	0	1	0	1	0	2	curved_sharp	14.9592	3.65306	11.6939	3.69388	-2.7551	5.06122	-2.46939	6.67347	s_c	0025	frontal
31	sharp	curved	033s6.jpg	033a6.jpg	teapot	No_Shaded	hand	left	0	1	0	1	0	2	sharp_curved	14.9592	3.65306	11.6939	3.69388	-2.7551	5.06122	-2.46939	6.67347	s_c	0336	frontal
31	curved	sharp	049a2.jpg	049s2.jpg	tv	No_Shaded	hand	left	1	0	0	1	0	2	sharp_curved	14.9592	3.65306	11.6939	3.69388	-2.7551	5.06122	-2.46939	6.67347	c_s	0492	frontal
31	sharp	curved	014s5.jpg	014a5.jpg	cap	No_Shaded	hand	left	0	1	0	1	0	2	curved_sharp	14.9592	3.65306	11.6939	3.69388	-2.7551	5.06122	-2.46939	6.67347	s_c	0145	three_four
31	curved	sharp	027a2.jpg	027s2.jpg	electric guitar	No_Shaded	computer	left	1	0	0	1	0	2	curved_sharp	14.9592	3.65306	11.6939	3.69388	-2.7551	5.06122	-2.46939	6.67347	c_s	0272	frontal
31	curved	sharp	001a3.jpg	001s3.jpg	pen	No_Shaded	computer	left	1	0	0	1	0	2	curved_sharp	14.9592	3.65306	11.6939	3.69388	-2.7551	5.06122	-2.46939	6.67347	c_s	0013	three_four
31	curved	sharp	001a1.jpg	001s1.jpg	hat	No_Shaded	computer	left	1	0	0	1	0	2	curved_sharp	14.9592	3.65306	11.6939	3.69388	-2.7551	5.06122	-2.46939	6.67347	c_s	0011	three_four
31	curved	sharp	008a1.jpg	008s1.jpg	mirror	No_Shaded	computer	left	1	0	0	1	0	2	curved_sharp	14.9592	3.65306	11.6939	3.69388	-2.7551	5.06122	-2.46939	6.67347	c_s	0081	three_four
31	sharp	curved	016s4.jpg	016a4.jpg	lightbulb	No_Shaded	hand	left	0	1	0	1	0	2	curved_sharp	14.9592	3.65306	11.6939	3.69388	-2.7551	5.06122	-2.46939	6.67347	s_c	0164	frontal
31	sharp	curved	025s4.jpg	025a4.jpg	handle	No_Shaded	hand	left	0	1	0	1	0	2	sharp_curved	14.9592	3.65306	11.6939	3.69388	-2.7551	5.06122	-2.46939	6.67347	s_c	0254	frontal
31	curved	sharp	010a3.jpg	010s3.jpg	glasses	No_Shaded	hand	left	1	0	0	1	0	2	curved_sharp	14.9592	3.65306	11.6939	3.69388	-2.7551	5.06122	-2.46939	6.67347	c_s	0103	frontal
31	curved	sharp	021a4.jpg	021s4.jpg	remote control	No_Shaded	computer	left	1	0	1	0	0	1	curved_sharp	14.9592	3.65306	11.6939	3.69388	-2.7551	5.06122	-2.46939	6.67347	c_s	0214	three_four
31	sharp	curved	010s6.jpg	010a6.jpg	mirror	No_Shaded	computer	left	0	1	0	1	0	2	sharp_curved	14.9592	3.65306	11.6939	3.69388	-2.7551	5.06122	-2.46939	6.67347	s_c	0106	frontal
31	curved	sharp	052a2.jpg	052s2.jpg	photo frame	No_Shaded	computer	left	1	0	0	1	0	2	curved_sharp	14.9592	3.65306	11.6939	3.69388	-2.7551	5.06122	-2.46939	6.67347	c_s	0522	three_four
31	sharp	curved	050s5.jpg	050a5.jpg	tvmonitor	No_Shaded	computer	left	0	1	0	1	0	2	sharp_curved	14.9592	3.65306	11.6939	3.69388	-2.7551	5.06122	-2.46939	6.67347	s_c	0505	frontal
32	sharp	curved	049s2.jpg	049a2.jpg	tv	No_Shaded	hand	right	1	0	0	1	0	2	curved_sharp	6.95918	-1.34694	1.69388	-0.306122	-1.7551	0.0612245	0.530612	1.67347	s_c	0492	frontal
32	sharp	curved	010s7.jpg	010a7.jpg	remote control	No_Shaded	hand	right	1	0	1	0	0	1	sharp_curved	6.95918	-1.34694	1.69388	-0.306122	-1.7551	0.0612245	0.530612	1.67347	s_c	0107	three_four
32	sharp	curved	021s3.jpg	021a3.jpg	toaster	No_Shaded	computer	right	1	0	0	0	1	3	sharp_curved	6.95918	-1.34694	1.69388	-0.306122	-1.7551	0.0612245	0.530612	1.67347	s_c	0213	three_four
32	curved	sharp	049a1.jpg	049s1.jpg	backpack	No_Shaded	hand	left	1	0	0	0	1	3	sharp_curved	6.95918	-1.34694	1.69388	-0.306122	-1.7551	0.0612245	0.530612	1.67347	c_s	0491	three_four
32	curved	sharp	034a3.jpg	034s3.jpg	handle	Shaded	hand	right	0	1	0	0	1	3	sharp_curved	6.95918	-1.34694	1.69388	-0.306122	-1.7551	0.0612245	0.530612	1.67347	c_s	0343	frontal
32	curved	sharp	025a4.jpg	025s4.jpg	handle	No_Shaded	hand	left	1	0	1	0	0	1	sharp_curved	6.95918	-1.34694	1.69388	-0.306122	-1.7551	0.0612245	0.530612	1.67347	c_s	0254	frontal
32	sharp	curved	050s4.jpg	050a4.jpg	coffee maker	No_Shaded	computer	right	1	0	0	0	1	3	curved_sharp	6.95918	-1.34694	1.69388	-0.306122	-1.7551	0.0612245	0.530612	1.67347	s_c	0504	frontal
32	curved	sharp	027a2.jpg	027s2.jpg	electric guitar	No_Shaded	computer	left	1	0	1	0	0	1	sharp_curved	6.95918	-1.34694	1.69388	-0.306122	-1.7551	0.0612245	0.530612	1.67347	c_s	0272	frontal
32	curved	sharp	039a3.jpg	039s3.jpg	glass	Shaded	hand	right	0	1	1	0	0	1	sharp_curved	6.95918	-1.34694	1.69388	-0.306122	-1.7551	0.0612245	0.530612	1.67347	c_s	0393	frontal
32	sharp	curved	022s3.jpg	022a3.jpg	mobile phone	Shaded	hand	right	1	0	1	0	0	1	sharp_curved	6.95918	-1.34694	1.69388	-0.306122	-1.7551	0.0612245	0.530612	1.67347	s_c	0223	three_four
32	sharp	curved	016s4.jpg	016a4.jpg	lightbulb	No_Shaded	hand	left	0	1	1	0	0	1	curved_sharp	6.95918	-1.34694	1.69388	-0.306122	-1.7551	0.0612245	0.530612	1.67347	s_c	0164	frontal
32	sharp	curved	001s3.jpg	001a3.jpg	pen	No_Shaded	computer	right	1	0	1	0	0	1	curved_sharp	6.95918	-1.34694	1.69388	-0.306122	-1.7551	0.0612245	0.530612	1.67347	s_c	0013	three_four
32	curved	sharp	010a4.jpg	010s4.jpg	clock	No_Shaded	computer	left	1	0	1	0	0	1	sharp_curved	6.95918	-1.34694	1.69388	-0.306122	-1.7551	0.0612245	0.530612	1.67347	c_s	0104	frontal
32	curved	sharp	017a1.jpg	017s1.jpg	lighter	Shaded	hand	right	0	1	1	0	0	1	curved_sharp	6.95918	-1.34694	1.69388	-0.306122	-1.7551	0.0612245	0.530612	1.67347	c_s	0171	three_four
32	sharp	curved	022s4.jpg	022a4.jpg	glass/cup	Shaded	hand	right	1	0	1	0	0	1	sharp_curved	6.95918	-1.34694	1.69388	-0.306122	-1.7551	0.0612245	0.530612	1.67347	s_c	0224	frontal
32	sharp	curved	017s5.jpg	017a5.jpg	headphones	No_Shaded	hand	left	0	1	1	0	0	1	curved_sharp	6.95918	-1.34694	1.69388	-0.306122	-1.7551	0.0612245	0.530612	1.67347	s_c	0175	frontal
32	curved	sharp	049a4.jpg	049s4.jpg	lamp	No_Shaded	hand	right	0	1	0	0	1	3	curved_sharp	6.95918	-1.34694	1.69388	-0.306122	-1.7551	0.0612245	0.530612	1.67347	c_s	0494	frontal
32	sharp	curved	016s6.jpg	016a6.jpg	watch	No_Shaded	hand	right	1	0	0	1	0	2	curved_sharp	6.95918	-1.34694	1.69388	-0.306122	-1.7551	0.0612245	0.530612	1.67347	s_c	0166	frontal
32	curved	sharp	033a6.jpg	033s6.jpg	teapot	No_Shaded	hand	right	0	1	1	0	0	1	sharp_curved	6.95918	-1.34694	1.69388	-0.306122	-1.7551	0.0612245	0.530612	1.67347	c_s	0336	frontal
32	curved	sharp	019a4.jpg	019s4.jpg	duct tape	Shaded	computer	left	1	0	0	0	1	3	curved_sharp	6.95918	-1.34694	1.69388	-0.306122	-1.7551	0.0612245	0.530612	1.67347	c_s	0194	three_four
32	sharp	curved	040s6.jpg	040a6.jpg	chair	Shaded	hand	left	0	1	1	0	0	1	curved_sharp	6.95918	-1.34694	1.69388	-0.306122	-1.7551	0.0612245	0.530612	1.67347	s_c	0406	three_four
32	sharp	curved	008s1.jpg	008a1.jpg	mirror	No_Shaded	computer	right	1	0	1	0	0	1	sharp_curved	6.95918	-1.34694	1.69388	-0.306122	-1.7551	0.0612245	0.530612	1.67347	s_c	0081	three_four
32	curved	sharp	050a5.jpg	050s5.jpg	tvmonitor	No_Shaded	computer	left	1	0	0	0	1	3	curved_sharp	6.95918	-1.34694	1.69388	-0.306122	-1.7551	0.0612245	0.530612	1.67347	c_s	0505	frontal
32	sharp	curved	034s6.jpg	034a6.jpg	radio	Shaded	hand	right	1	0	1	0	0	1	curved_sharp	6.95918	-1.34694	1.69388	-0.306122	-1.7551	0.0612245	0.530612	1.67347	s_c	0346	frontal
32	sharp	curved	010s6.jpg	010a6.jpg	mirror	No_Shaded	computer	right	1	0	0	0	1	3	sharp_curved	6.95918	-1.34694	1.69388	-0.306122	-1.7551	0.0612245	0.530612	1.67347	s_c	0106	frontal
32	curved	sharp	010a3.jpg	010s3.jpg	glasses	No_Shaded	hand	left	1	0	1	0	0	1	sharp_curved	6.95918	-1.34694	1.69388	-0.306122	-1.7551	0.0612245	0.530612	1.67347	c_s	0103	frontal
32	curved	sharp	039a1.jpg	039s1.jpg	coffee maker	Shaded	hand	right	0	1	0	0	1	3	sharp_curved	6.95918	-1.34694	1.69388	-0.306122	-1.7551	0.0612245	0.530612	1.67347	c_s	0391	frontal
32	curved	sharp	040a2.jpg	040s2.jpg	scissors	Shaded	hand	left	1	0	1	0	0	1	curved_sharp	6.95918	-1.34694	1.69388	-0.306122	-1.7551	0.0612245	0.530612	1.67347	c_s	0402	three_four
32	curved	sharp	002a5.jpg	002s5.jpg	umbrella	No_Shaded	hand	right	0	1	1	0	0	1	sharp_curved	6.95918	-1.34694	1.69388	-0.306122	-1.7551	0.0612245	0.530612	1.67347	c_s	0025	frontal
32	curved	sharp	014a5.jpg	014s5.jpg	cap	No_Shaded	hand	right	0	1	1	0	0	1	curved_sharp	6.95918	-1.34694	1.69388	-0.306122	-1.7551	0.0612245	0.530612	1.67347	c_s	0145	three_four
32	sharp	curved	021s4.jpg	021a4.jpg	remote control	No_Shaded	computer	right	1	0	1	0	0	1	sharp_curved	6.95918	-1.34694	1.69388	-0.306122	-1.7551	0.0612245	0.530612	1.67347	s_c	0214	three_four
32	curved	sharp	050a7.jpg	050s7.jpg	mobile phone	No_Shaded	computer	left	1	0	1	0	0	1	sharp_curved	6.95918	-1.34694	1.69388	-0.306122	-1.7551	0.0612245	0.530612	1.67347	c_s	0507	frontal
32	sharp	curved	019s5.jpg	019a5.jpg	tap	Shaded	computer	right	1	0	0	0	1	3	sharp_curved	6.95918	-1.34694	1.69388	-0.306122	-1.7551	0.0612245	0.530612	1.67347	s_c	0195	three_four
32	curved	sharp	033a3.jpg	033s3.jpg	toaster	No_Shaded	hand	right	0	1	0	0	1	3	curved_sharp	6.95918	-1.34694	1.69388	-0.306122	-1.7551	0.0612245	0.530612	1.67347	c_s	0333	three_four
32	sharp	curved	025s5.jpg	025a5.jpg	glasses	No_Shaded	hand	right	1	0	1	0	0	1	curved_sharp	6.95918	-1.34694	1.69388	-0.306122	-1.7551	0.0612245	0.530612	1.67347	s_c	0255	three_four
32	curved	sharp	010a1.jpg	010s1.jpg	handbag	No_Shaded	computer	right	0	1	0	1	0	2	sharp_curved	6.95918	-1.34694	1.69388	-0.306122	-1.7551	0.0612245	0.530612	1.67347	c_s	0101	frontal
32	curved	sharp	012a6.jpg	012s6.jpg	door	No_Shaded	hand	right	0	1	0	0	1	3	sharp_curved	6.95918	-1.34694	1.69388	-0.306122	-1.7551	0.0612245	0.530612	1.67347	c_s	0126	frontal
32	sharp	curved	034s1.jpg	034a1.jpg	jug	Shaded	hand	right	1	0	1	0	0	1	curved_sharp	6.95918	-1.34694	1.69388	-0.306122	-1.7551	0.0612245	0.530612	1.67347	s_c	0341	frontal
32	curved	sharp	001a1.jpg	001s1.jpg	hat	No_Shaded	computer	left	1	0	0	1	0	2	curved_sharp	6.95918	-1.34694	1.69388	-0.306122	-1.7551	0.0612245	0.530612	1.67347	c_s	0011	three_four
32	sharp	curved	025s6.jpg	025a6.jpg	comb	No_Shaded	hand	right	1	0	1	0	0	1	curved_sharp	6.95918	-1.34694	1.69388	-0.306122	-1.7551	0.0612245	0.530612	1.67347	s_c	0256	frontal
32	sharp	curved	040s7.jpg	040a7.jpg	pencil sharpener	Shaded	hand	left	0	1	0	0	1	3	curved_sharp	6.95918	-1.34694	1.69388	-0.306122	-1.7551	0.0612245	0.530612	1.67347	s_c	0407	three_four
32	sharp	curved	052s2.jpg	052a2.jpg	photo frame	No_Shaded	computer	left	0	1	1	0	0	1	curved_sharp	6.95918	-1.34694	1.69388	-0.306122	-1.7551	0.0612245	0.530612	1.67347	s_c	0522	three_four
32	curved	sharp	002a3.jpg	002s3.jpg	lamp	No_Shaded	hand	left	1	0	1	0	0	1	sharp_curved	6.95918	-1.34694	1.69388	-0.306122	-1.7551	0.0612245	0.530612	1.67347	c_s	0023	three_four
32	sharp	curved	040s5.jpg	040a5.jpg	watch	Shaded	hand	left	0	1	1	0	0	1	curved_sharp	6.95918	-1.34694	1.69388	-0.306122	-1.7551	0.0612245	0.530612	1.67347	s_c	0405	three_four
32	curved	sharp	034a4.jpg	034s4.jpg	sponge	Shaded	hand	right	0	1	1	0	0	1	curved_sharp	6.95918	-1.34694	1.69388	-0.306122	-1.7551	0.0612245	0.530612	1.67347	c_s	0344	three_four
33	curved	sharp	001a3.jpg	001s3.jpg	pen	No_Shaded	computer	left	1	0	1	0	0	1	sharp_curved	0.959184	-1.34694	-1.30612	1.69388	3.2449	4.06122	2.53061	-1.32653	c_s	0013	three_four
33	curved	sharp	050a4.jpg	050s4.jpg	coffee maker	No_Shaded	computer	right	0	1	0	1	0	2	sharp_curved	0.959184	-1.34694	-1.30612	1.69388	3.2449	4.06122	2.53061	-1.32653	c_s	0504	frontal
33	sharp	curved	050s5.jpg	050a5.jpg	tvmonitor	No_Shaded	computer	right	1	0	0	1	0	2	sharp_curved	0.959184	-1.34694	-1.30612	1.69388	3.2449	4.06122	2.53061	-1.32653	s_c	0505	frontal
33	sharp	curved	052s2.jpg	052a2.jpg	photo frame	No_Shaded	computer	left	0	1	0	1	0	2	curved_sharp	0.959184	-1.34694	-1.30612	1.69388	3.2449	4.06122	2.53061	-1.32653	s_c	0522	three_four
33	sharp	curved	039s1.jpg	039a1.jpg	coffee maker	Shaded	hand	left	0	1	0	0	1	3	sharp_curved	0.959184	-1.34694	-1.30612	1.69388	3.2449	4.06122	2.53061	-1.32653	s_c	0391	frontal
33	sharp	curved	040s5.jpg	040a5.jpg	watch	Shaded	hand	right	1	0	1	0	0	1	sharp_curved	0.959184	-1.34694	-1.30612	1.69388	3.2449	4.06122	2.53061	-1.32653	s_c	0405	three_four
33	curved	sharp	027a2.jpg	027s2.jpg	electric guitar	No_Shaded	computer	left	1	0	1	0	0	1	curved_sharp	0.959184	-1.34694	-1.30612	1.69388	3.2449	4.06122	2.53061	-1.32653	c_s	0272	frontal
33	curved	sharp	049a2.jpg	049s2.jpg	tv	No_Shaded	hand	right	0	1	0	0	1	3	sharp_curved	0.959184	-1.34694	-1.30612	1.69388	3.2449	4.06122	2.53061	-1.32653	c_s	0492	frontal
33	sharp	curved	040s6.jpg	040a6.jpg	chair	Shaded	hand	right	1	0	1	0	0	1	curved_sharp	0.959184	-1.34694	-1.30612	1.69388	3.2449	4.06122	2.53061	-1.32653	s_c	0406	three_four
33	curved	sharp	012a6.jpg	012s6.jpg	door	No_Shaded	hand	left	1	0	1	0	0	1	curved_sharp	0.959184	-1.34694	-1.30612	1.69388	3.2449	4.06122	2.53061	-1.32653	c_s	0126	frontal
33	sharp	curved	010s6.jpg	010a6.jpg	mirror	No_Shaded	computer	right	1	0	0	1	0	2	sharp_curved	0.959184	-1.34694	-1.30612	1.69388	3.2449	4.06122	2.53061	-1.32653	s_c	0106	frontal
33	sharp	curved	017s5.jpg	017a5.jpg	headphones	No_Shaded	hand	right	1	0	1	0	0	1	curved_sharp	0.959184	-1.34694	-1.30612	1.69388	3.2449	4.06122	2.53061	-1.32653	s_c	0175	frontal
33	sharp	curved	025s6.jpg	025a6.jpg	comb	No_Shaded	hand	right	1	0	1	0	0	1	sharp_curved	0.959184	-1.34694	-1.30612	1.69388	3.2449	4.06122	2.53061	-1.32653	s_c	0256	frontal
33	curved	sharp	022a3.jpg	022s3.jpg	mobile phone	Shaded	hand	right	0	1	0	1	0	2	curved_sharp	0.959184	-1.34694	-1.30612	1.69388	3.2449	4.06122	2.53061	-1.32653	c_s	0223	three_four
33	sharp	curved	019s4.jpg	019a4.jpg	duct tape	Shaded	computer	left	0	1	0	0	1	3	sharp_curved	0.959184	-1.34694	-1.30612	1.69388	3.2449	4.06122	2.53061	-1.32653	s_c	0194	three_four
33	curved	sharp	002a5.jpg	002s5.jpg	umbrella	No_Shaded	hand	right	0	1	0	0	1	3	sharp_curved	0.959184	-1.34694	-1.30612	1.69388	3.2449	4.06122	2.53061	-1.32653	c_s	0025	frontal
33	sharp	curved	050s7.jpg	050a7.jpg	mobile phone	No_Shaded	computer	left	0	1	0	1	0	2	curved_sharp	0.959184	-1.34694	-1.30612	1.69388	3.2449	4.06122	2.53061	-1.32653	s_c	0507	frontal
33	sharp	curved	025s5.jpg	025a5.jpg	glasses	No_Shaded	hand	right	1	0	0	1	0	2	sharp_curved	0.959184	-1.34694	-1.30612	1.69388	3.2449	4.06122	2.53061	-1.32653	s_c	0255	three_four
33	sharp	curved	016s4.jpg	016a4.jpg	lightbulb	No_Shaded	hand	right	1	0	1	0	0	1	sharp_curved	0.959184	-1.34694	-1.30612	1.69388	3.2449	4.06122	2.53061	-1.32653	s_c	0164	frontal
33	sharp	curved	022s4.jpg	022a4.jpg	glass/cup	Shaded	hand	right	1	0	0	1	0	2	sharp_curved	0.959184	-1.34694	-1.30612	1.69388	3.2449	4.06122	2.53061	-1.32653	s_c	0224	frontal
33	curved	sharp	019a5.jpg	019s5.jpg	tap	Shaded	computer	right	0	1	1	0	0	1	curved_sharp	0.959184	-1.34694	-1.30612	1.69388	3.2449	4.06122	2.53061	-1.32653	c_s	0195	three_four
33	curved	sharp	010a7.jpg	010s7.jpg	remote control	No_Shaded	hand	right	0	1	0	0	1	3	curved_sharp	0.959184	-1.34694	-1.30612	1.69388	3.2449	4.06122	2.53061	-1.32653	c_s	0107	three_four
33	sharp	curved	016s6.jpg	016a6.jpg	watch	No_Shaded	hand	right	1	0	0	1	0	2	curved_sharp	0.959184	-1.34694	-1.30612	1.69388	3.2449	4.06122	2.53061	-1.32653	s_c	0166	frontal
33	curved	sharp	049a1.jpg	049s1.jpg	backpack	No_Shaded	hand	left	1	0	0	1	0	2	sharp_curved	0.959184	-1.34694	-1.30612	1.69388	3.2449	4.06122	2.53061	-1.32653	c_s	0491	three_four
33	curved	sharp	039a3.jpg	039s3.jpg	glass	Shaded	hand	left	1	0	1	0	0	1	curved_sharp	0.959184	-1.34694	-1.30612	1.69388	3.2449	4.06122	2.53061	-1.32653	c_s	0393	frontal
33	sharp	curved	014s5.jpg	014a5.jpg	cap	No_Shaded	hand	right	1	0	1	0	0	1	sharp_curved	0.959184	-1.34694	-1.30612	1.69388	3.2449	4.06122	2.53061	-1.32653	s_c	0145	three_four
33	curved	sharp	017a1.jpg	017s1.jpg	lighter	Shaded	hand	left	1	0	0	1	0	2	curved_sharp	0.959184	-1.34694	-1.30612	1.69388	3.2449	4.06122	2.53061	-1.32653	c_s	0171	three_four
33	sharp	curved	021s3.jpg	021a3.jpg	toaster	No_Shaded	computer	right	1	0	0	0	1	3	sharp_curved	0.959184	-1.34694	-1.30612	1.69388	3.2449	4.06122	2.53061	-1.32653	s_c	0213	three_four
33	curved	sharp	034a3.jpg	034s3.jpg	handle	Shaded	hand	right	0	1	0	1	0	2	curved_sharp	0.959184	-1.34694	-1.30612	1.69388	3.2449	4.06122	2.53061	-1.32653	c_s	0343	frontal
33	curved	sharp	010a1.jpg	010s1.jpg	handbag	No_Shaded	computer	left	1	0	1	0	0	1	curved_sharp	0.959184	-1.34694	-1.30612	1.69388	3.2449	4.06122	2.53061	-1.32653	c_s	0101	frontal
33	sharp	curved	049s4.jpg	049a4.jpg	lamp	No_Shaded	hand	left	0	1	0	1	0	2	sharp_curved	0.959184	-1.34694	-1.30612	1.69388	3.2449	4.06122	2.53061	-1.32653	s_c	0494	frontal
33	curved	sharp	010a4.jpg	010s4.jpg	clock	No_Shaded	computer	left	1	0	1	0	0	1	sharp_curved	0.959184	-1.34694	-1.30612	1.69388	3.2449	4.06122	2.53061	-1.32653	c_s	0104	frontal
33	curved	sharp	002a3.jpg	002s3.jpg	lamp	No_Shaded	hand	left	1	0	1	0	0	1	sharp_curved	0.959184	-1.34694	-1.30612	1.69388	3.2449	4.06122	2.53061	-1.32653	c_s	0023	three_four
33	curved	sharp	021a4.jpg	021s4.jpg	remote control	No_Shaded	computer	right	0	1	0	1	0	2	sharp_curved	0.959184	-1.34694	-1.30612	1.69388	3.2449	4.06122	2.53061	-1.32653	c_s	0214	three_four
33	sharp	curved	033s3.jpg	033a3.jpg	toaster	No_Shaded	hand	right	1	0	1	0	0	1	curved_sharp	0.959184	-1.34694	-1.30612	1.69388	3.2449	4.06122	2.53061	-1.32653	s_c	0333	three_four
33	sharp	curved	025s4.jpg	025a4.jpg	handle	No_Shaded	hand	right	1	0	0	1	0	2	curved_sharp	0.959184	-1.34694	-1.30612	1.69388	3.2449	4.06122	2.53061	-1.32653	s_c	0254	frontal
33	sharp	curved	034s6.jpg	034a6.jpg	radio	Shaded	hand	left	0	1	0	1	0	2	curved_sharp	0.959184	-1.34694	-1.30612	1.69388	3.2449	4.06122	2.53061	-1.32653	s_c	0346	frontal
33	sharp	curved	034s1.jpg	034a1.jpg	jug	Shaded	hand	right	1	0	0	1	0	2	curved_sharp	0.959184	-1.34694	-1.30612	1.69388	3.2449	4.06122	2.53061	-1.32653	s_c	0341	frontal
33	sharp	curved	033s6.jpg	033a6.jpg	teapot	No_Shaded	hand	right	1	0	1	0	0	1	sharp_curved	0.959184	-1.34694	-1.30612	1.69388	3.2449	4.06122	2.53061	-1.32653	s_c	0336	frontal
33	curved	sharp	034a4.jpg	034s4.jpg	sponge	Shaded	hand	right	0	1	0	1	0	2	curved_sharp	0.959184	-1.34694	-1.30612	1.69388	3.2449	4.06122	2.53061	-1.32653	c_s	0344	three_four
33	curved	sharp	001a1.jpg	001s1.jpg	hat	No_Shaded	computer	right	0	1	0	0	1	3	sharp_curved	0.959184	-1.34694	-1.30612	1.69388	3.2449	4.06122	2.53061	-1.32653	c_s	0011	three_four
33	curved	sharp	040a2.jpg	040s2.jpg	scissors	Shaded	hand	left	1	0	1	0	0	1	sharp_curved	0.959184	-1.34694	-1.30612	1.69388	3.2449	4.06122	2.53061	-1.32653	c_s	0402	three_four
33	curved	sharp	010a3.jpg	010s3.jpg	glasses	No_Shaded	hand	left	1	0	1	0	0	1	curved_sharp	0.959184	-1.34694	-1.30612	1.69388	3.2449	4.06122	2.53061	-1.32653	c_s	0103	frontal
33	curved	sharp	040a7.jpg	040s7.jpg	pencil sharpener	Shaded	hand	right	0	1	0	0	1	3	curved_sharp	0.959184	-1.34694	-1.30612	1.69388	3.2449	4.06122	2.53061	-1.32653	c_s	0407	three_four
33	sharp	curved	008s1.jpg	008a1.jpg	mirror	No_Shaded	computer	left	0	1	0	1	0	2	curved_sharp	0.959184	-1.34694	-1.30612	1.69388	3.2449	4.06122	2.53061	-1.32653	s_c	0081	three_four
34	sharp	curved	010s7.jpg	010a7.jpg	remote control	No_Shaded	hand	left	0	1	0	1	0	2	curved_sharp	4.95918	-1.34694	6.69388	-2.30612	-1.7551	2.06122	3.53061	-5.32653	s_c	0107	three_four
34	curved	sharp	049a4.jpg	049s4.jpg	lamp	No_Shaded	hand	right	0	1	1	0	0	1	sharp_curved	4.95918	-1.34694	6.69388	-2.30612	-1.7551	2.06122	3.53061	-5.32653	c_s	0494	frontal
34	sharp	curved	050s5.jpg	050a5.jpg	tvmonitor	No_Shaded	computer	right	1	0	0	0	1	3	curved_sharp	4.95918	-1.34694	6.69388	-2.30612	-1.7551	2.06122	3.53061	-5.32653	s_c	0505	frontal
34	curved	sharp	010a6.jpg	010s6.jpg	mirror	No_Shaded	computer	right	0	1	0	1	0	2	curved_sharp	4.95918	-1.34694	6.69388	-2.30612	-1.7551	2.06122	3.53061	-5.32653	c_s	0106	frontal
34	curved	sharp	014a5.jpg	014s5.jpg	cap	No_Shaded	hand	left	1	0	1	0	0	1	curved_sharp	4.95918	-1.34694	6.69388	-2.30612	-1.7551	2.06122	3.53061	-5.32653	c_s	0145	three_four
34	sharp	curved	025s5.jpg	025a5.jpg	glasses	No_Shaded	hand	right	1	0	1	0	0	1	curved_sharp	4.95918	-1.34694	6.69388	-2.30612	-1.7551	2.06122	3.53061	-5.32653	s_c	0255	three_four
34	sharp	curved	001s3.jpg	001a3.jpg	pen	No_Shaded	computer	right	1	0	1	0	0	1	curved_sharp	4.95918	-1.34694	6.69388	-2.30612	-1.7551	2.06122	3.53061	-5.32653	s_c	0013	three_four
34	curved	sharp	021a4.jpg	021s4.jpg	remote control	No_Shaded	computer	right	0	1	0	0	1	3	sharp_curved	4.95918	-1.34694	6.69388	-2.30612	-1.7551	2.06122	3.53061	-5.32653	c_s	0214	three_four
34	curved	sharp	019a5.jpg	019s5.jpg	tap	Shaded	computer	right	0	1	0	0	1	3	sharp_curved	4.95918	-1.34694	6.69388	-2.30612	-1.7551	2.06122	3.53061	-5.32653	c_s	0195	three_four
34	curved	sharp	040a6.jpg	040s6.jpg	chair	Shaded	hand	left	1	0	1	0	0	1	curved_sharp	4.95918	-1.34694	6.69388	-2.30612	-1.7551	2.06122	3.53061	-5.32653	c_s	0406	three_four
34	sharp	curved	050s7.jpg	050a7.jpg	mobile phone	No_Shaded	computer	left	0	1	0	1	0	2	curved_sharp	4.95918	-1.34694	6.69388	-2.30612	-1.7551	2.06122	3.53061	-5.32653	s_c	0507	frontal
34	sharp	curved	010s4.jpg	010a4.jpg	clock	No_Shaded	computer	right	1	0	1	0	0	1	sharp_curved	4.95918	-1.34694	6.69388	-2.30612	-1.7551	2.06122	3.53061	-5.32653	s_c	0104	frontal
34	curved	sharp	017a1.jpg	017s1.jpg	lighter	Shaded	hand	left	1	0	0	1	0	2	curved_sharp	4.95918	-1.34694	6.69388	-2.30612	-1.7551	2.06122	3.53061	-5.32653	c_s	0171	three_four
34	sharp	curved	002s5.jpg	002a5.jpg	umbrella	No_Shaded	hand	right	1	0	1	0	0	1	sharp_curved	4.95918	-1.34694	6.69388	-2.30612	-1.7551	2.06122	3.53061	-5.32653	s_c	0025	frontal
34	sharp	curved	034s6.jpg	034a6.jpg	radio	Shaded	hand	left	0	1	0	1	0	2	curved_sharp	4.95918	-1.34694	6.69388	-2.30612	-1.7551	2.06122	3.53061	-5.32653	s_c	0346	frontal
34	sharp	curved	025s4.jpg	025a4.jpg	handle	No_Shaded	hand	right	1	0	1	0	0	1	curved_sharp	4.95918	-1.34694	6.69388	-2.30612	-1.7551	2.06122	3.53061	-5.32653	s_c	0254	frontal
34	curved	sharp	022a3.jpg	022s3.jpg	mobile phone	Shaded	hand	left	1	0	0	1	0	2	curved_sharp	4.95918	-1.34694	6.69388	-2.30612	-1.7551	2.06122	3.53061	-5.32653	c_s	0223	three_four
34	curved	sharp	010a1.jpg	010s1.jpg	handbag	No_Shaded	computer	left	1	0	1	0	0	1	curved_sharp	4.95918	-1.34694	6.69388	-2.30612	-1.7551	2.06122	3.53061	-5.32653	c_s	0101	frontal
34	curved	sharp	039a1.jpg	039s1.jpg	coffee maker	Shaded	hand	right	0	1	0	0	1	3	curved_sharp	4.95918	-1.34694	6.69388	-2.30612	-1.7551	2.06122	3.53061	-5.32653	c_s	0391	frontal
34	curved	sharp	008a1.jpg	008s1.jpg	mirror	No_Shaded	computer	right	0	1	0	1	0	2	curved_sharp	4.95918	-1.34694	6.69388	-2.30612	-1.7551	2.06122	3.53061	-5.32653	c_s	0081	three_four
34	sharp	curved	040s5.jpg	040a5.jpg	watch	Shaded	hand	right	1	0	0	1	0	2	sharp_curved	4.95918	-1.34694	6.69388	-2.30612	-1.7551	2.06122	3.53061	-5.32653	s_c	0405	three_four
34	curved	sharp	012a6.jpg	012s6.jpg	door	No_Shaded	hand	right	0	1	0	0	1	3	curved_sharp	4.95918	-1.34694	6.69388	-2.30612	-1.7551	2.06122	3.53061	-5.32653	c_s	0126	frontal
34	sharp	curved	049s2.jpg	049a2.jpg	tv	No_Shaded	hand	left	0	1	0	0	1	3	curved_sharp	4.95918	-1.34694	6.69388	-2.30612	-1.7551	2.06122	3.53061	-5.32653	s_c	0492	frontal
34	sharp	curved	021s3.jpg	021a3.jpg	toaster	No_Shaded	computer	left	0	1	0	0	1	3	curved_sharp	4.95918	-1.34694	6.69388	-2.30612	-1.7551	2.06122	3.53061	-5.32653	s_c	0213	three_four
34	sharp	curved	049s1.jpg	049a1.jpg	backpack	No_Shaded	hand	right	1	0	1	0	0	1	sharp_curved	4.95918	-1.34694	6.69388	-2.30612	-1.7551	2.06122	3.53061	-5.32653	s_c	0491	three_four
34	curved	sharp	034a1.jpg	034s1.jpg	jug	Shaded	hand	left	1	0	1	0	0	1	curved_sharp	4.95918	-1.34694	6.69388	-2.30612	-1.7551	2.06122	3.53061	-5.32653	c_s	0341	frontal
34	sharp	curved	040s7.jpg	040a7.jpg	pencil sharpener	Shaded	hand	left	0	1	0	0	1	3	sharp_curved	4.95918	-1.34694	6.69388	-2.30612	-1.7551	2.06122	3.53061	-5.32653	s_c	0407	three_four
34	sharp	curved	001s1.jpg	001a1.jpg	hat	No_Shaded	computer	left	0	1	0	1	0	2	sharp_curved	4.95918	-1.34694	6.69388	-2.30612	-1.7551	2.06122	3.53061	-5.32653	s_c	0011	three_four
34	sharp	curved	016s6.jpg	016a6.jpg	watch	No_Shaded	hand	left	0	1	0	1	0	2	sharp_curved	4.95918	-1.34694	6.69388	-2.30612	-1.7551	2.06122	3.53061	-5.32653	s_c	0166	frontal
34	curved	sharp	027a2.jpg	027s2.jpg	electric guitar	No_Shaded	computer	left	1	0	1	0	0	1	sharp_curved	4.95918	-1.34694	6.69388	-2.30612	-1.7551	2.06122	3.53061	-5.32653	c_s	0272	frontal
34	curved	sharp	034a3.jpg	034s3.jpg	handle	Shaded	hand	right	0	1	0	0	1	3	curved_sharp	4.95918	-1.34694	6.69388	-2.30612	-1.7551	2.06122	3.53061	-5.32653	c_s	0343	frontal
34	sharp	curved	017s5.jpg	017a5.jpg	headphones	No_Shaded	hand	right	1	0	1	0	0	1	curved_sharp	4.95918	-1.34694	6.69388	-2.30612	-1.7551	2.06122	3.53061	-5.32653	s_c	0175	frontal
34	sharp	curved	034s4.jpg	034a4.jpg	sponge	Shaded	hand	right	1	0	0	1	0	2	sharp_curved	4.95918	-1.34694	6.69388	-2.30612	-1.7551	2.06122	3.53061	-5.32653	s_c	0344	three_four
34	curved	sharp	025a6.jpg	025s6.jpg	comb	No_Shaded	hand	left	1	0	1	0	0	1	sharp_curved	4.95918	-1.34694	6.69388	-2.30612	-1.7551	2.06122	3.53061	-5.32653	c_s	0256	frontal
34	curved	sharp	019a4.jpg	019s4.jpg	duct tape	Shaded	computer	left	1	0	1	0	0	1	curved_sharp	4.95918	-1.34694	6.69388	-2.30612	-1.7551	2.06122	3.53061	-5.32653	c_s	0194	three_four
34	sharp	curved	002s3.jpg	002a3.jpg	lamp	No_Shaded	hand	right	1	0	1	0	0	1	sharp_curved	4.95918	-1.34694	6.69388	-2.30612	-1.7551	2.06122	3.53061	-5.32653	s_c	0023	three_four
34	sharp	curved	033s3.jpg	033a3.jpg	toaster	No_Shaded	hand	right	1	0	0	0	1	3	sharp_curved	4.95918	-1.34694	6.69388	-2.30612	-1.7551	2.06122	3.53061	-5.32653	s_c	0333	three_four
34	curved	sharp	010a3.jpg	010s3.jpg	glasses	No_Shaded	hand	left	1	0	1	0	0	1	curved_sharp	4.95918	-1.34694	6.69388	-2.30612	-1.7551	2.06122	3.53061	-5.32653	c_s	0103	frontal
34	curved	sharp	040a2.jpg	040s2.jpg	scissors	Shaded	hand	left	1	0	1	0	0	1	curved_sharp	4.95918	-1.34694	6.69388	-2.30612	-1.7551	2.06122	3.53061	-5.32653	c_s	0402	three_four
34	curved	sharp	022a4.jpg	022s4.jpg	glass/cup	Shaded	hand	left	1	0	0	1	0	2	curved_sharp	4.95918	-1.34694	6.69388	-2.30612	-1.7551	2.06122	3.53061	-5.32653	c_s	0224	frontal
34	sharp	curved	016s4.jpg	016a4.jpg	lightbulb	No_Shaded	hand	right	1	0	1	0	0	1	sharp_curved	4.95918	-1.34694	6.69388	-2.30612	-1.7551	2.06122	3.53061	-5.32653	s_c	0164	frontal
34	sharp	curved	039s3.jpg	039a3.jpg	glass	Shaded	hand	right	1	0	1	0	0	1	sharp_curved	4.95918	-1.34694	6.69388	-2.30612	-1.7551	2.06122	3.53061	-5.32653	s_c	0393	frontal
34	sharp	curved	050s4.jpg	050a4.jpg	coffee maker	No_Shaded	computer	right	1	0	1	0	0	1	sharp_curved	4.95918	-1.34694	6.69388	-2.30612	-1.7551	2.06122	3.53061	-5.32653	s_c	0504	frontal
34	curved	sharp	052a2.jpg	052s2.jpg	photo frame	No_Shaded	computer	right	0	1	0	1	0	2	sharp_curved	4.95918	-1.34694	6.69388	-2.30612	-1.7551	2.06122	3.53061	-5.32653	c_s	0522	three_four
34	sharp	curved	033s6.jpg	033a6.jpg	teapot	No_Shaded	hand	right	1	0	1	0	0	1	sharp_curved	4.95918	-1.34694	6.69388	-2.30612	-1.7551	2.06122	3.53061	-5.32653	s_c	0336	frontal
35	curved	sharp	010a3.jpg	010s3.jpg	glasses	No_Shaded	hand	left	1	0	0	1	0	2	sharp_curved	-4.04082	-2.34694	2.69388	2.69388	-3.7551	4.06122	-3.46939	-13.3265	c_s	0103	frontal
35	sharp	curved	017s5.jpg	017a5.jpg	headphones	No_Shaded	hand	right	1	0	1	0	0	1	sharp_curved	-4.04082	-2.34694	2.69388	2.69388	-3.7551	4.06122	-3.46939	-13.3265	s_c	0175	frontal
35	curved	sharp	019a4.jpg	019s4.jpg	duct tape	Shaded	computer	left	1	0	0	0	1	3	sharp_curved	-4.04082	-2.34694	2.69388	2.69388	-3.7551	4.06122	-3.46939	-13.3265	c_s	0194	three_four
35	sharp	curved	033s3.jpg	033a3.jpg	toaster	No_Shaded	hand	left	0	1	0	0	1	3	sharp_curved	-4.04082	-2.34694	2.69388	2.69388	-3.7551	4.06122	-3.46939	-13.3265	s_c	0333	three_four
35	curved	sharp	016a4.jpg	016s4.jpg	lightbulb	No_Shaded	hand	left	1	0	0	1	0	2	sharp_curved	-4.04082	-2.34694	2.69388	2.69388	-3.7551	4.06122	-3.46939	-13.3265	c_s	0164	frontal
35	curved	sharp	040a6.jpg	040s6.jpg	chair	Shaded	hand	left	1	0	1	0	0	1	sharp_curved	-4.04082	-2.34694	2.69388	2.69388	-3.7551	4.06122	-3.46939	-13.3265	c_s	0406	three_four
35	sharp	curved	025s5.jpg	025a5.jpg	glasses	No_Shaded	hand	right	1	0	1	0	0	1	curved_sharp	-4.04082	-2.34694	2.69388	2.69388	-3.7551	4.06122	-3.46939	-13.3265	s_c	0255	three_four
35	sharp	curved	022s3.jpg	022a3.jpg	mobile phone	Shaded	hand	left	0	1	0	1	0	2	sharp_curved	-4.04082	-2.34694	2.69388	2.69388	-3.7551	4.06122	-3.46939	-13.3265	s_c	0223	three_four
35	curved	sharp	039a1.jpg	039s1.jpg	coffee maker	Shaded	hand	right	0	1	0	0	1	3	curved_sharp	-4.04082	-2.34694	2.69388	2.69388	-3.7551	4.06122	-3.46939	-13.3265	c_s	0391	frontal
35	curved	sharp	049a1.jpg	049s1.jpg	backpack	No_Shaded	hand	left	1	0	0	1	0	2	sharp_curved	-4.04082	-2.34694	2.69388	2.69388	-3.7551	4.06122	-3.46939	-13.3265	c_s	0491	three_four
35	curved	sharp	052a2.jpg	052s2.jpg	photo frame	No_Shaded	computer	right	0	1	0	1	0	2	sharp_curved	-4.04082	-2.34694	2.69388	2.69388	-3.7551	4.06122	-3.46939	-13.3265	c_s	0522	three_four
35	sharp	curved	001s1.jpg	001a1.jpg	hat	No_Shaded	computer	left	0	1	0	1	0	2	curved_sharp	-4.04082	-2.34694	2.69388	2.69388	-3.7551	4.06122	-3.46939	-13.3265	s_c	0011	three_four
35	curved	sharp	033a6.jpg	033s6.jpg	teapot	No_Shaded	hand	left	1	0	1	0	0	1	curved_sharp	-4.04082	-2.34694	2.69388	2.69388	-3.7551	4.06122	-3.46939	-13.3265	c_s	0336	frontal
35	sharp	curved	010s7.jpg	010a7.jpg	remote control	No_Shaded	hand	left	0	1	0	0	1	3	sharp_curved	-4.04082	-2.34694	2.69388	2.69388	-3.7551	4.06122	-3.46939	-13.3265	s_c	0107	three_four
35	sharp	curved	002s3.jpg	002a3.jpg	lamp	No_Shaded	hand	right	1	0	0	1	0	2	curved_sharp	-4.04082	-2.34694	2.69388	2.69388	-3.7551	4.06122	-3.46939	-13.3265	s_c	0023	three_four
35	sharp	curved	008s1.jpg	008a1.jpg	mirror	No_Shaded	computer	right	1	0	0	0	1	3	curved_sharp	-4.04082	-2.34694	2.69388	2.69388	-3.7551	4.06122	-3.46939	-13.3265	s_c	0081	three_four
35	sharp	curved	002s5.jpg	002a5.jpg	umbrella	No_Shaded	hand	left	0	1	0	1	0	2	curved_sharp	-4.04082	-2.34694	2.69388	2.69388	-3.7551	4.06122	-3.46939	-13.3265	s_c	0025	frontal
35	sharp	curved	025s6.jpg	025a6.jpg	comb	No_Shaded	hand	right	1	0	1	0	0	1	sharp_curved	-4.04082	-2.34694	2.69388	2.69388	-3.7551	4.06122	-3.46939	-13.3265	s_c	0256	frontal
35	sharp	curved	034s4.jpg	034a4.jpg	sponge	Shaded	hand	left	0	1	0	1	0	2	sharp_curved	-4.04082	-2.34694	2.69388	2.69388	-3.7551	4.06122	-3.46939	-13.3265	s_c	0344	three_four
35	sharp	curved	050s7.jpg	050a7.jpg	mobile phone	No_Shaded	computer	left	0	1	0	0	1	3	curved_sharp	-4.04082	-2.34694	2.69388	2.69388	-3.7551	4.06122	-3.46939	-13.3265	s_c	0507	frontal
35	sharp	curved	021s3.jpg	021a3.jpg	toaster	No_Shaded	computer	left	0	1	0	0	1	3	sharp_curved	-4.04082	-2.34694	2.69388	2.69388	-3.7551	4.06122	-3.46939	-13.3265	s_c	0213	three_four
35	sharp	curved	049s2.jpg	049a2.jpg	tv	No_Shaded	hand	left	0	1	0	1	0	2	curved_sharp	-4.04082	-2.34694	2.69388	2.69388	-3.7551	4.06122	-3.46939	-13.3265	s_c	0492	frontal
35	sharp	curved	022s4.jpg	022a4.jpg	glass/cup	Shaded	hand	right	1	0	1	0	0	1	sharp_curved	-4.04082	-2.34694	2.69388	2.69388	-3.7551	4.06122	-3.46939	-13.3265	s_c	0224	frontal
35	curved	sharp	017a1.jpg	017s1.jpg	lighter	Shaded	hand	left	1	0	1	0	0	1	curved_sharp	-4.04082	-2.34694	2.69388	2.69388	-3.7551	4.06122	-3.46939	-13.3265	c_s	0171	three_four
35	curved	sharp	010a1.jpg	010s1.jpg	handbag	No_Shaded	computer	right	0	1	0	1	0	2	curved_sharp	-4.04082	-2.34694	2.69388	2.69388	-3.7551	4.06122	-3.46939	-13.3265	c_s	0101	frontal
35	curved	sharp	040a2.jpg	040s2.jpg	scissors	Shaded	hand	left	1	0	1	0	0	1	sharp_curved	-4.04082	-2.34694	2.69388	2.69388	-3.7551	4.06122	-3.46939	-13.3265	c_s	0402	three_four
35	curved	sharp	010a4.jpg	010s4.jpg	clock	No_Shaded	computer	right	0	1	0	1	0	2	sharp_curved	-4.04082	-2.34694	2.69388	2.69388	-3.7551	4.06122	-3.46939	-13.3265	c_s	0104	frontal
35	curved	sharp	050a5.jpg	050s5.jpg	tvmonitor	No_Shaded	computer	right	0	1	0	1	0	2	sharp_curved	-4.04082	-2.34694	2.69388	2.69388	-3.7551	4.06122	-3.46939	-13.3265	c_s	0505	frontal
35	curved	sharp	034a3.jpg	034s3.jpg	handle	Shaded	hand	right	0	1	0	1	0	2	curved_sharp	-4.04082	-2.34694	2.69388	2.69388	-3.7551	4.06122	-3.46939	-13.3265	c_s	0343	frontal
35	curved	sharp	025a4.jpg	025s4.jpg	handle	No_Shaded	hand	left	1	0	0	1	0	2	curved_sharp	-4.04082	-2.34694	2.69388	2.69388	-3.7551	4.06122	-3.46939	-13.3265	c_s	0254	frontal
35	sharp	curved	050s4.jpg	050a4.jpg	coffee maker	No_Shaded	computer	right	1	0	1	0	0	1	curved_sharp	-4.04082	-2.34694	2.69388	2.69388	-3.7551	4.06122	-3.46939	-13.3265	s_c	0504	frontal
35	sharp	curved	034s1.jpg	034a1.jpg	jug	Shaded	hand	right	1	0	1	0	0	1	curved_sharp	-4.04082	-2.34694	2.69388	2.69388	-3.7551	4.06122	-3.46939	-13.3265	s_c	0341	frontal
35	sharp	curved	001s3.jpg	001a3.jpg	pen	No_Shaded	computer	right	1	0	0	0	1	3	sharp_curved	-4.04082	-2.34694	2.69388	2.69388	-3.7551	4.06122	-3.46939	-13.3265	s_c	0013	three_four
35	curved	sharp	039a3.jpg	039s3.jpg	glass	Shaded	hand	right	0	1	0	0	1	3	curved_sharp	-4.04082	-2.34694	2.69388	2.69388	-3.7551	4.06122	-3.46939	-13.3265	c_s	0393	frontal
35	curved	sharp	040a7.jpg	040s7.jpg	pencil sharpener	Shaded	hand	right	0	1	0	1	0	2	curved_sharp	-4.04082	-2.34694	2.69388	2.69388	-3.7551	4.06122	-3.46939	-13.3265	c_s	0407	three_four
35	sharp	curved	012s6.jpg	012a6.jpg	door	No_Shaded	hand	left	0	1	0	1	0	2	curved_sharp	-4.04082	-2.34694	2.69388	2.69388	-3.7551	4.06122	-3.46939	-13.3265	s_c	0126	frontal
35	curved	sharp	021a4.jpg	021s4.jpg	remote control	No_Shaded	computer	right	0	1	0	0	1	3	sharp_curved	-4.04082	-2.34694	2.69388	2.69388	-3.7551	4.06122	-3.46939	-13.3265	c_s	0214	three_four
35	sharp	curved	010s6.jpg	010a6.jpg	mirror	No_Shaded	computer	left	0	1	0	0	1	3	curved_sharp	-4.04082	-2.34694	2.69388	2.69388	-3.7551	4.06122	-3.46939	-13.3265	s_c	0106	frontal
35	curved	sharp	040a5.jpg	040s5.jpg	watch	Shaded	hand	right	0	1	0	0	1	3	sharp_curved	-4.04082	-2.34694	2.69388	2.69388	-3.7551	4.06122	-3.46939	-13.3265	c_s	0405	three_four
35	sharp	curved	027s2.jpg	027a2.jpg	electric guitar	No_Shaded	computer	right	1	0	1	0	0	1	sharp_curved	-4.04082	-2.34694	2.69388	2.69388	-3.7551	4.06122	-3.46939	-13.3265	s_c	0272	frontal
35	curved	sharp	016a6.jpg	016s6.jpg	watch	No_Shaded	hand	right	0	1	0	1	0	2	curved_sharp	-4.04082	-2.34694	2.69388	2.69388	-3.7551	4.06122	-3.46939	-13.3265	c_s	0166	frontal
35	sharp	curved	019s5.jpg	019a5.jpg	tap	Shaded	computer	left	0	1	0	0	1	3	sharp_curved	-4.04082	-2.34694	2.69388	2.69388	-3.7551	4.06122	-3.46939	-13.3265	s_c	0195	three_four
35	curved	sharp	049a4.jpg	049s4.jpg	lamp	No_Shaded	hand	right	0	1	0	0	1	3	curved_sharp	-4.04082	-2.34694	2.69388	2.69388	-3.7551	4.06122	-3.46939	-13.3265	c_s	0494	frontal
35	sharp	curved	034s6.jpg	034a6.jpg	radio	Shaded	hand	left	0	1	0	0	1	3	sharp_curved	-4.04082	-2.34694	2.69388	2.69388	-3.7551	4.06122	-3.46939	-13.3265	s_c	0346	frontal
35	sharp	curved	014s5.jpg	014a5.jpg	cap	No_Shaded	hand	left	0	1	0	1	0	2	curved_sharp	-4.04082	-2.34694	2.69388	2.69388	-3.7551	4.06122	-3.46939	-13.3265	s_c	0145	three_four
36	curved	sharp	049a2.jpg	049s2.jpg	tv	No_Shaded	hand	right	0	1	0	0	1	3	curved_sharp	-3.04082	-1.34694	-10.3061	0.693878	0.244898	-1.93878	-1.46939	3.67347	c_s	0492	frontal
36	sharp	curved	040s2.jpg	040a2.jpg	scissors	Shaded	hand	right	1	0	1	0	0	1	sharp_curved	-3.04082	-1.34694	-10.3061	0.693878	0.244898	-1.93878	-1.46939	3.67347	s_c	0402	three_four
36	sharp	curved	012s6.jpg	012a6.jpg	door	No_Shaded	hand	left	0	1	0	0	1	3	curved_sharp	-3.04082	-1.34694	-10.3061	0.693878	0.244898	-1.93878	-1.46939	3.67347	s_c	0126	frontal
36	sharp	curved	049s4.jpg	049a4.jpg	lamp	No_Shaded	hand	right	1	0	0	1	0	2	curved_sharp	-3.04082	-1.34694	-10.3061	0.693878	0.244898	-1.93878	-1.46939	3.67347	s_c	0494	frontal
36	curved	sharp	021a3.jpg	021s3.jpg	toaster	No_Shaded	computer	right	0	1	0	0	1	3	curved_sharp	-3.04082	-1.34694	-10.3061	0.693878	0.244898	-1.93878	-1.46939	3.67347	c_s	0213	three_four
36	sharp	curved	001s3.jpg	001a3.jpg	pen	No_Shaded	computer	right	1	0	1	0	0	1	curved_sharp	-3.04082	-1.34694	-10.3061	0.693878	0.244898	-1.93878	-1.46939	3.67347	s_c	0013	three_four
36	sharp	curved	016s4.jpg	016a4.jpg	lightbulb	No_Shaded	hand	right	1	0	1	0	0	1	sharp_curved	-3.04082	-1.34694	-10.3061	0.693878	0.244898	-1.93878	-1.46939	3.67347	s_c	0164	frontal
36	curved	sharp	040a5.jpg	040s5.jpg	watch	Shaded	hand	left	1	0	1	0	0	1	curved_sharp	-3.04082	-1.34694	-10.3061	0.693878	0.244898	-1.93878	-1.46939	3.67347	c_s	0405	three_four
36	curved	sharp	014a5.jpg	014s5.jpg	cap	No_Shaded	hand	left	1	0	1	0	0	1	sharp_curved	-3.04082	-1.34694	-10.3061	0.693878	0.244898	-1.93878	-1.46939	3.67347	c_s	0145	three_four
36	sharp	curved	050s4.jpg	050a4.jpg	coffee maker	No_Shaded	computer	left	0	1	0	0	1	3	curved_sharp	-3.04082	-1.34694	-10.3061	0.693878	0.244898	-1.93878	-1.46939	3.67347	s_c	0504	frontal
36	sharp	curved	019s4.jpg	019a4.jpg	duct tape	Shaded	computer	right	1	0	1	0	0	1	curved_sharp	-3.04082	-1.34694	-10.3061	0.693878	0.244898	-1.93878	-1.46939	3.67347	s_c	0194	three_four
36	curved	sharp	022a4.jpg	022s4.jpg	glass/cup	Shaded	hand	right	0	1	1	0	0	1	curved_sharp	-3.04082	-1.34694	-10.3061	0.693878	0.244898	-1.93878	-1.46939	3.67347	c_s	0224	frontal
36	sharp	curved	010s4.jpg	010a4.jpg	clock	No_Shaded	computer	right	1	0	1	0	0	1	curved_sharp	-3.04082	-1.34694	-10.3061	0.693878	0.244898	-1.93878	-1.46939	3.67347	s_c	0104	frontal
36	curved	sharp	021a4.jpg	021s4.jpg	remote control	No_Shaded	computer	right	0	1	0	1	0	2	curved_sharp	-3.04082	-1.34694	-10.3061	0.693878	0.244898	-1.93878	-1.46939	3.67347	c_s	0214	three_four
36	curved	sharp	039a1.jpg	039s1.jpg	coffee maker	Shaded	hand	right	0	1	0	0	1	3	curved_sharp	-3.04082	-1.34694	-10.3061	0.693878	0.244898	-1.93878	-1.46939	3.67347	c_s	0391	frontal
36	sharp	curved	001s1.jpg	001a1.jpg	hat	No_Shaded	computer	right	1	0	0	1	0	2	sharp_curved	-3.04082	-1.34694	-10.3061	0.693878	0.244898	-1.93878	-1.46939	3.67347	s_c	0011	three_four
36	curved	sharp	034a4.jpg	034s4.jpg	sponge	Shaded	hand	left	1	0	1	0	0	1	curved_sharp	-3.04082	-1.34694	-10.3061	0.693878	0.244898	-1.93878	-1.46939	3.67347	c_s	0344	three_four
36	curved	sharp	049a1.jpg	049s1.jpg	backpack	No_Shaded	hand	left	1	0	0	1	0	2	sharp_curved	-3.04082	-1.34694	-10.3061	0.693878	0.244898	-1.93878	-1.46939	3.67347	c_s	0491	three_four
36	curved	sharp	025a5.jpg	025s5.jpg	glasses	No_Shaded	hand	left	1	0	1	0	0	1	curved_sharp	-3.04082	-1.34694	-10.3061	0.693878	0.244898	-1.93878	-1.46939	3.67347	c_s	0255	three_four
36	sharp	curved	040s6.jpg	040a6.jpg	chair	Shaded	hand	right	1	0	0	1	0	2	sharp_curved	-3.04082	-1.34694	-10.3061	0.693878	0.244898	-1.93878	-1.46939	3.67347	s_c	0406	three_four
36	sharp	curved	010s1.jpg	010a1.jpg	handbag	No_Shaded	computer	right	1	0	1	0	0	1	curved_sharp	-3.04082	-1.34694	-10.3061	0.693878	0.244898	-1.93878	-1.46939	3.67347	s_c	0101	frontal
36	sharp	curved	034s3.jpg	034a3.jpg	handle	Shaded	hand	left	0	1	0	0	1	3	curved_sharp	-3.04082	-1.34694	-10.3061	0.693878	0.244898	-1.93878	-1.46939	3.67347	s_c	0343	frontal
36	curved	sharp	033a3.jpg	033s3.jpg	toaster	No_Shaded	hand	right	0	1	0	0	1	3	sharp_curved	-3.04082	-1.34694	-10.3061	0.693878	0.244898	-1.93878	-1.46939	3.67347	c_s	0333	three_four
36	curved	sharp	022a3.jpg	022s3.jpg	mobile phone	Shaded	hand	left	1	0	1	0	0	1	curved_sharp	-3.04082	-1.34694	-10.3061	0.693878	0.244898	-1.93878	-1.46939	3.67347	c_s	0223	three_four
36	sharp	curved	027s2.jpg	027a2.jpg	electric guitar	No_Shaded	computer	left	0	1	0	1	0	2	curved_sharp	-3.04082	-1.34694	-10.3061	0.693878	0.244898	-1.93878	-1.46939	3.67347	s_c	0272	frontal
36	curved	sharp	039a3.jpg	039s3.jpg	glass	Shaded	hand	left	1	0	1	0	0	1	sharp_curved	-3.04082	-1.34694	-10.3061	0.693878	0.244898	-1.93878	-1.46939	3.67347	c_s	0393	frontal
36	curved	sharp	034a1.jpg	034s1.jpg	jug	Shaded	hand	right	0	1	1	0	0	1	curved_sharp	-3.04082	-1.34694	-10.3061	0.693878	0.244898	-1.93878	-1.46939	3.67347	c_s	0341	frontal
36	sharp	curved	017s5.jpg	017a5.jpg	headphones	No_Shaded	hand	right	1	0	1	0	0	1	sharp_curved	-3.04082	-1.34694	-10.3061	0.693878	0.244898	-1.93878	-1.46939	3.67347	s_c	0175	frontal
36	curved	sharp	025a4.jpg	025s4.jpg	handle	No_Shaded	hand	right	0	1	1	0	0	1	curved_sharp	-3.04082	-1.34694	-10.3061	0.693878	0.244898	-1.93878	-1.46939	3.67347	c_s	0254	frontal
36	sharp	curved	050s7.jpg	050a7.jpg	mobile phone	No_Shaded	computer	right	1	0	1	0	0	1	sharp_curved	-3.04082	-1.34694	-10.3061	0.693878	0.244898	-1.93878	-1.46939	3.67347	s_c	0507	frontal
36	curved	sharp	008a1.jpg	008s1.jpg	mirror	No_Shaded	computer	left	1	0	0	1	0	2	curved_sharp	-3.04082	-1.34694	-10.3061	0.693878	0.244898	-1.93878	-1.46939	3.67347	c_s	0081	three_four
36	sharp	curved	019s5.jpg	019a5.jpg	tap	Shaded	computer	left	0	1	0	0	1	3	curved_sharp	-3.04082	-1.34694	-10.3061	0.693878	0.244898	-1.93878	-1.46939	3.67347	s_c	0195	three_four
36	sharp	curved	052s2.jpg	052a2.jpg	photo frame	No_Shaded	computer	left	0	1	0	0	1	3	sharp_curved	-3.04082	-1.34694	-10.3061	0.693878	0.244898	-1.93878	-1.46939	3.67347	s_c	0522	three_four
36	curved	sharp	002a5.jpg	002s5.jpg	umbrella	No_Shaded	hand	left	1	0	1	0	0	1	curved_sharp	-3.04082	-1.34694	-10.3061	0.693878	0.244898	-1.93878	-1.46939	3.67347	c_s	0025	frontal
36	sharp	curved	017s1.jpg	017a1.jpg	lighter	Shaded	hand	right	1	0	1	0	0	1	curved_sharp	-3.04082	-1.34694	-10.3061	0.693878	0.244898	-1.93878	-1.46939	3.67347	s_c	0171	three_four
36	curved	sharp	016a6.jpg	016s6.jpg	watch	No_Shaded	hand	left	1	0	1	0	0	1	curved_sharp	-3.04082	-1.34694	-10.3061	0.693878	0.244898	-1.93878	-1.46939	3.67347	c_s	0166	frontal
36	sharp	curved	025s6.jpg	025a6.jpg	comb	No_Shaded	hand	right	1	0	1	0	0	1	curved_sharp	-3.04082	-1.34694	-10.3061	0.693878	0.244898	-1.93878	-1.46939	3.67347	s_c	0256	frontal
36	sharp	curved	010s6.jpg	010a6.jpg	mirror	No_Shaded	computer	left	0	1	0	0	1	3	curved_sharp	-3.04082	-1.34694	-10.3061	0.693878	0.244898	-1.93878	-1.46939	3.67347	s_c	0106	frontal
36	curved	sharp	010a3.jpg	010s3.jpg	glasses	No_Shaded	hand	left	1	0	1	0	0	1	curved_sharp	-3.04082	-1.34694	-10.3061	0.693878	0.244898	-1.93878	-1.46939	3.67347	c_s	0103	frontal
36	sharp	curved	033s6.jpg	033a6.jpg	teapot	No_Shaded	hand	right	1	0	1	0	0	1	sharp_curved	-3.04082	-1.34694	-10.3061	0.693878	0.244898	-1.93878	-1.46939	3.67347	s_c	0336	frontal
36	sharp	curved	010s7.jpg	010a7.jpg	remote control	No_Shaded	hand	left	0	1	0	0	1	3	sharp_curved	-3.04082	-1.34694	-10.3061	0.693878	0.244898	-1.93878	-1.46939	3.67347	s_c	0107	three_four
36	curved	sharp	050a5.jpg	050s5.jpg	tvmonitor	No_Shaded	computer	right	0	1	0	0	1	3	curved_sharp	-3.04082	-1.34694	-10.3061	0.693878	0.244898	-1.93878	-1.46939	3.67347	c_s	0505	frontal
36	curved	sharp	034a6.jpg	034s6.jpg	radio	Shaded	hand	right	0	1	1	0	0	1	sharp_curved	-3.04082	-1.34694	-10.3061	0.693878	0.244898	-1.93878	-1.46939	3.67347	c_s	0346	frontal
36	sharp	curved	040s7.jpg	040a7.jpg	pencil sharpener	Shaded	hand	left	0	1	0	1	0	2	sharp_curved	-3.04082	-1.34694	-10.3061	0.693878	0.244898	-1.93878	-1.46939	3.67347	s_c	0407	three_four
36	sharp	curved	002s3.jpg	002a3.jpg	lamp	No_Shaded	hand	left	0	1	0	1	0	2	curved_sharp	-3.04082	-1.34694	-10.3061	0.693878	0.244898	-1.93878	-1.46939	3.67347	s_c	0023	three_four
37	curved	sharp	012a6.jpg	012s6.jpg	door	No_Shaded	hand	right	0	1	0	1	0	2	curved_sharp	2.95918	1.65306	1.69388	-3.30612	-3.7551	-3.93878	-2.46939	6.67347	c_s	0126	frontal
37	sharp	curved	001s1.jpg	001a1.jpg	hat	No_Shaded	computer	left	0	1	1	0	0	1	sharp_curved	2.95918	1.65306	1.69388	-3.30612	-3.7551	-3.93878	-2.46939	6.67347	s_c	0011	three_four
37	sharp	curved	010s1.jpg	010a1.jpg	handbag	No_Shaded	computer	right	1	0	0	0	1	3	curved_sharp	2.95918	1.65306	1.69388	-3.30612	-3.7551	-3.93878	-2.46939	6.67347	s_c	0101	frontal
37	curved	sharp	010a6.jpg	010s6.jpg	mirror	No_Shaded	computer	right	0	1	0	1	0	2	sharp_curved	2.95918	1.65306	1.69388	-3.30612	-3.7551	-3.93878	-2.46939	6.67347	c_s	0106	frontal
37	curved	sharp	008a1.jpg	008s1.jpg	mirror	No_Shaded	computer	left	1	0	0	1	0	2	curved_sharp	2.95918	1.65306	1.69388	-3.30612	-3.7551	-3.93878	-2.46939	6.67347	c_s	0081	three_four
37	curved	sharp	025a4.jpg	025s4.jpg	handle	No_Shaded	hand	left	1	0	0	1	0	2	sharp_curved	2.95918	1.65306	1.69388	-3.30612	-3.7551	-3.93878	-2.46939	6.67347	c_s	0254	frontal
37	sharp	curved	052s2.jpg	052a2.jpg	photo frame	No_Shaded	computer	right	1	0	0	1	0	2	curved_sharp	2.95918	1.65306	1.69388	-3.30612	-3.7551	-3.93878	-2.46939	6.67347	s_c	0522	three_four
37	curved	sharp	021a4.jpg	021s4.jpg	remote control	No_Shaded	computer	left	1	0	0	1	0	2	curved_sharp	2.95918	1.65306	1.69388	-3.30612	-3.7551	-3.93878	-2.46939	6.67347	c_s	0214	three_four
37	sharp	curved	039s1.jpg	039a1.jpg	coffee maker	Shaded	hand	left	0	1	0	0	1	3	sharp_curved	2.95918	1.65306	1.69388	-3.30612	-3.7551	-3.93878	-2.46939	6.67347	s_c	0391	frontal
37	sharp	curved	050s5.jpg	050a5.jpg	tvmonitor	No_Shaded	computer	right	1	0	0	0	1	3	sharp_curved	2.95918	1.65306	1.69388	-3.30612	-3.7551	-3.93878	-2.46939	6.67347	s_c	0505	frontal
37	curved	sharp	050a7.jpg	050s7.jpg	mobile phone	No_Shaded	computer	left	1	0	0	1	0	2	curved_sharp	2.95918	1.65306	1.69388	-3.30612	-3.7551	-3.93878	-2.46939	6.67347	c_s	0507	frontal
37	sharp	curved	019s4.jpg	019a4.jpg	duct tape	Shaded	computer	left	0	1	0	1	0	2	sharp_curved	2.95918	1.65306	1.69388	-3.30612	-3.7551	-3.93878	-2.46939	6.67347	s_c	0194	three_four
37	sharp	curved	034s1.jpg	034a1.jpg	jug	Shaded	hand	right	1	0	0	1	0	2	curved_sharp	2.95918	1.65306	1.69388	-3.30612	-3.7551	-3.93878	-2.46939	6.67347	s_c	0341	frontal
37	sharp	curved	001s3.jpg	001a3.jpg	pen	No_Shaded	computer	left	0	1	1	0	0	1	curved_sharp	2.95918	1.65306	1.69388	-3.30612	-3.7551	-3.93878	-2.46939	6.67347	s_c	0013	three_four
37	curved	sharp	049a4.jpg	049s4.jpg	lamp	No_Shaded	hand	right	0	1	1	0	0	1	sharp_curved	2.95918	1.65306	1.69388	-3.30612	-3.7551	-3.93878	-2.46939	6.67347	c_s	0494	frontal
37	curved	sharp	002a3.jpg	002s3.jpg	lamp	No_Shaded	hand	left	1	0	0	1	0	2	curved_sharp	2.95918	1.65306	1.69388	-3.30612	-3.7551	-3.93878	-2.46939	6.67347	c_s	0023	three_four
37	curved	sharp	017a1.jpg	017s1.jpg	lighter	Shaded	hand	left	1	0	1	0	0	1	sharp_curved	2.95918	1.65306	1.69388	-3.30612	-3.7551	-3.93878	-2.46939	6.67347	c_s	0171	three_four
37	curved	sharp	040a7.jpg	040s7.jpg	pencil sharpener	Shaded	hand	right	0	1	0	1	0	2	curved_sharp	2.95918	1.65306	1.69388	-3.30612	-3.7551	-3.93878	-2.46939	6.67347	c_s	0407	three_four
37	sharp	curved	034s3.jpg	034a3.jpg	handle	Shaded	hand	right	1	0	0	0	1	3	curved_sharp	2.95918	1.65306	1.69388	-3.30612	-3.7551	-3.93878	-2.46939	6.67347	s_c	0343	frontal
37	sharp	curved	049s1.jpg	049a1.jpg	backpack	No_Shaded	hand	left	0	1	1	0	0	1	sharp_curved	2.95918	1.65306	1.69388	-3.30612	-3.7551	-3.93878	-2.46939	6.67347	s_c	0491	three_four
37	sharp	curved	010s3.jpg	010a3.jpg	glasses	No_Shaded	hand	right	1	0	1	0	0	1	sharp_curved	2.95918	1.65306	1.69388	-3.30612	-3.7551	-3.93878	-2.46939	6.67347	s_c	0103	frontal
37	curved	sharp	027a2.jpg	027s2.jpg	electric guitar	No_Shaded	computer	left	1	0	1	0	0	1	curved_sharp	2.95918	1.65306	1.69388	-3.30612	-3.7551	-3.93878	-2.46939	6.67347	c_s	0272	frontal
37	curved	sharp	033a6.jpg	033s6.jpg	teapot	No_Shaded	hand	left	1	0	1	0	0	1	sharp_curved	2.95918	1.65306	1.69388	-3.30612	-3.7551	-3.93878	-2.46939	6.67347	c_s	0336	frontal
37	curved	sharp	050a4.jpg	050s4.jpg	coffee maker	No_Shaded	computer	left	1	0	0	0	1	3	curved_sharp	2.95918	1.65306	1.69388	-3.30612	-3.7551	-3.93878	-2.46939	6.67347	c_s	0504	frontal
37	curved	sharp	049a2.jpg	049s2.jpg	tv	No_Shaded	hand	left	1	0	0	1	0	2	curved_sharp	2.95918	1.65306	1.69388	-3.30612	-3.7551	-3.93878	-2.46939	6.67347	c_s	0492	frontal
37	curved	sharp	021a3.jpg	021s3.jpg	toaster	No_Shaded	computer	left	1	0	0	1	0	2	sharp_curved	2.95918	1.65306	1.69388	-3.30612	-3.7551	-3.93878	-2.46939	6.67347	c_s	0213	three_four
37	curved	sharp	033a3.jpg	033s3.jpg	toaster	No_Shaded	hand	left	1	0	1	0	0	1	sharp_curved	2.95918	1.65306	1.69388	-3.30612	-3.7551	-3.93878	-2.46939	6.67347	c_s	0333	three_four
37	curved	sharp	025a5.jpg	025s5.jpg	glasses	No_Shaded	hand	right	0	1	1	0	0	1	sharp_curved	2.95918	1.65306	1.69388	-3.30612	-3.7551	-3.93878	-2.46939	6.67347	c_s	0255	three_four
37	curved	sharp	034a6.jpg	034s6.jpg	radio	Shaded	hand	right	0	1	1	0	0	1	curved_sharp	2.95918	1.65306	1.69388	-3.30612	-3.7551	-3.93878	-2.46939	6.67347	c_s	0346	frontal
37	curved	sharp	040a5.jpg	040s5.jpg	watch	Shaded	hand	left	1	0	0	1	0	2	curved_sharp	2.95918	1.65306	1.69388	-3.30612	-3.7551	-3.93878	-2.46939	6.67347	c_s	0405	three_four
37	curved	sharp	022a4.jpg	022s4.jpg	glass/cup	Shaded	hand	right	0	1	1	0	0	1	curved_sharp	2.95918	1.65306	1.69388	-3.30612	-3.7551	-3.93878	-2.46939	6.67347	c_s	0224	frontal
37	curved	sharp	039a3.jpg	039s3.jpg	glass	Shaded	hand	right	0	1	1	0	0	1	curved_sharp	2.95918	1.65306	1.69388	-3.30612	-3.7551	-3.93878	-2.46939	6.67347	c_s	0393	frontal
37	sharp	curved	022s3.jpg	022a3.jpg	mobile phone	Shaded	hand	right	1	0	1	0	0	1	sharp_curved	2.95918	1.65306	1.69388	-3.30612	-3.7551	-3.93878	-2.46939	6.67347	s_c	0223	three_four
37	curved	sharp	040a2.jpg	040s2.jpg	scissors	Shaded	hand	left	1	0	1	0	0	1	curved_sharp	2.95918	1.65306	1.69388	-3.30612	-3.7551	-3.93878	-2.46939	6.67347	c_s	0402	three_four
37	curved	sharp	014a5.jpg	014s5.jpg	cap	No_Shaded	hand	left	1	0	0	1	0	2	sharp_curved	2.95918	1.65306	1.69388	-3.30612	-3.7551	-3.93878	-2.46939	6.67347	c_s	0145	three_four
37	curved	sharp	010a7.jpg	010s7.jpg	remote control	No_Shaded	hand	left	1	0	0	1	0	2	curved_sharp	2.95918	1.65306	1.69388	-3.30612	-3.7551	-3.93878	-2.46939	6.67347	c_s	0107	three_four
37	sharp	curved	010s4.jpg	010a4.jpg	clock	No_Shaded	computer	right	1	0	1	0	0	1	sharp_curved	2.95918	1.65306	1.69388	-3.30612	-3.7551	-3.93878	-2.46939	6.67347	s_c	0104	frontal
37	sharp	curved	002s5.jpg	002a5.jpg	umbrella	No_Shaded	hand	right	1	0	1	0	0	1	curved_sharp	2.95918	1.65306	1.69388	-3.30612	-3.7551	-3.93878	-2.46939	6.67347	s_c	0025	frontal
37	curved	sharp	016a6.jpg	016s6.jpg	watch	No_Shaded	hand	left	1	0	0	1	0	2	curved_sharp	2.95918	1.65306	1.69388	-3.30612	-3.7551	-3.93878	-2.46939	6.67347	c_s	0166	frontal
37	sharp	curved	017s5.jpg	017a5.jpg	headphones	No_Shaded	hand	right	1	0	1	0	0	1	curved_sharp	2.95918	1.65306	1.69388	-3.30612	-3.7551	-3.93878	-2.46939	6.67347	s_c	0175	frontal
37	sharp	curved	016s4.jpg	016a4.jpg	lightbulb	No_Shaded	hand	right	1	0	1	0	0	1	sharp_curved	2.95918	1.65306	1.69388	-3.30612	-3.7551	-3.93878	-2.46939	6.67347	s_c	0164	frontal
37	sharp	curved	040s6.jpg	040a6.jpg	chair	Shaded	hand	left	0	1	0	0	1	3	curved_sharp	2.95918	1.65306	1.69388	-3.30612	-3.7551	-3.93878	-2.46939	6.67347	s_c	0406	three_four
37	curved	sharp	034a4.jpg	034s4.jpg	sponge	Shaded	hand	left	1	0	1	0	0	1	sharp_curved	2.95918	1.65306	1.69388	-3.30612	-3.7551	-3.93878	-2.46939	6.67347	c_s	0344	three_four
37	curved	sharp	025a6.jpg	025s6.jpg	comb	No_Shaded	hand	left	1	0	1	0	0	1	curved_sharp	2.95918	1.65306	1.69388	-3.30612	-3.7551	-3.93878	-2.46939	6.67347	c_s	0256	frontal
37	curved	sharp	019a5.jpg	019s5.jpg	tap	Shaded	computer	right	0	1	1	0	0	1	sharp_curved	2.95918	1.65306	1.69388	-3.30612	-3.7551	-3.93878	-2.46939	6.67347	c_s	0195	three_four
38	curved	sharp	034a4.jpg	034s4.jpg	sponge	Shaded	hand	right	0	1	1	0	0	1	curved_sharp	-6.04082	-2.34694	-4.30612	0.693878	-0.755102	-0.938776	1.53061	-3.32653	c_s	0344	three_four
38	sharp	curved	039s3.jpg	039a3.jpg	glass	Shaded	hand	right	1	0	1	0	0	1	curved_sharp	-6.04082	-2.34694	-4.30612	0.693878	-0.755102	-0.938776	1.53061	-3.32653	s_c	0393	frontal
38	sharp	curved	040s7.jpg	040a7.jpg	pencil sharpener	Shaded	hand	left	0	1	0	0	1	3	sharp_curved	-6.04082	-2.34694	-4.30612	0.693878	-0.755102	-0.938776	1.53061	-3.32653	s_c	0407	three_four
38	sharp	curved	002s3.jpg	002a3.jpg	lamp	No_Shaded	hand	left	0	1	0	1	0	2	curved_sharp	-6.04082	-2.34694	-4.30612	0.693878	-0.755102	-0.938776	1.53061	-3.32653	s_c	0023	three_four
38	curved	sharp	017a1.jpg	017s1.jpg	lighter	Shaded	hand	right	0	1	1	0	0	1	sharp_curved	-6.04082	-2.34694	-4.30612	0.693878	-0.755102	-0.938776	1.53061	-3.32653	c_s	0171	three_four
38	sharp	curved	049s1.jpg	049a1.jpg	backpack	No_Shaded	hand	right	1	0	1	0	0	1	curved_sharp	-6.04082	-2.34694	-4.30612	0.693878	-0.755102	-0.938776	1.53061	-3.32653	s_c	0491	three_four
38	curved	sharp	017a5.jpg	017s5.jpg	headphones	No_Shaded	hand	right	0	1	1	0	0	1	curved_sharp	-6.04082	-2.34694	-4.30612	0.693878	-0.755102	-0.938776	1.53061	-3.32653	c_s	0175	frontal
38	curved	sharp	025a4.jpg	025s4.jpg	handle	No_Shaded	hand	right	0	1	0	1	0	2	sharp_curved	-6.04082	-2.34694	-4.30612	0.693878	-0.755102	-0.938776	1.53061	-3.32653	c_s	0254	frontal
38	curved	sharp	016a4.jpg	016s4.jpg	lightbulb	No_Shaded	hand	left	1	0	1	0	0	1	sharp_curved	-6.04082	-2.34694	-4.30612	0.693878	-0.755102	-0.938776	1.53061	-3.32653	c_s	0164	frontal
38	curved	sharp	033a3.jpg	033s3.jpg	toaster	No_Shaded	hand	left	1	0	1	0	0	1	sharp_curved	-6.04082	-2.34694	-4.30612	0.693878	-0.755102	-0.938776	1.53061	-3.32653	c_s	0333	three_four
38	sharp	curved	010s7.jpg	010a7.jpg	remote control	No_Shaded	hand	left	0	1	0	1	0	2	curved_sharp	-6.04082	-2.34694	-4.30612	0.693878	-0.755102	-0.938776	1.53061	-3.32653	s_c	0107	three_four
38	curved	sharp	014a5.jpg	014s5.jpg	cap	No_Shaded	hand	left	1	0	0	0	1	3	sharp_curved	-6.04082	-2.34694	-4.30612	0.693878	-0.755102	-0.938776	1.53061	-3.32653	c_s	0145	three_four
38	curved	sharp	034a6.jpg	034s6.jpg	radio	Shaded	hand	right	0	1	0	1	0	2	sharp_curved	-6.04082	-2.34694	-4.30612	0.693878	-0.755102	-0.938776	1.53061	-3.32653	c_s	0346	frontal
38	curved	sharp	027a2.jpg	027s2.jpg	electric guitar	No_Shaded	computer	left	1	0	0	1	0	2	curved_sharp	-6.04082	-2.34694	-4.30612	0.693878	-0.755102	-0.938776	1.53061	-3.32653	c_s	0272	frontal
38	sharp	curved	021s4.jpg	021a4.jpg	remote control	No_Shaded	computer	left	0	1	0	1	0	2	sharp_curved	-6.04082	-2.34694	-4.30612	0.693878	-0.755102	-0.938776	1.53061	-3.32653	s_c	0214	three_four
38	curved	sharp	049a4.jpg	049s4.jpg	lamp	No_Shaded	hand	right	0	1	0	0	1	3	curved_sharp	-6.04082	-2.34694	-4.30612	0.693878	-0.755102	-0.938776	1.53061	-3.32653	c_s	0494	frontal
38	sharp	curved	034s1.jpg	034a1.jpg	jug	Shaded	hand	left	0	1	0	1	0	2	sharp_curved	-6.04082	-2.34694	-4.30612	0.693878	-0.755102	-0.938776	1.53061	-3.32653	s_c	0341	frontal
38	curved	sharp	039a1.jpg	039s1.jpg	coffee maker	Shaded	hand	left	1	0	0	0	1	3	sharp_curved	-6.04082	-2.34694	-4.30612	0.693878	-0.755102	-0.938776	1.53061	-3.32653	c_s	0391	frontal
38	curved	sharp	010a3.jpg	010s3.jpg	glasses	No_Shaded	hand	right	0	1	1	0	0	1	curved_sharp	-6.04082	-2.34694	-4.30612	0.693878	-0.755102	-0.938776	1.53061	-3.32653	c_s	0103	frontal
38	sharp	curved	012s6.jpg	012a6.jpg	door	No_Shaded	hand	left	0	1	0	1	0	2	curved_sharp	-6.04082	-2.34694	-4.30612	0.693878	-0.755102	-0.938776	1.53061	-3.32653	s_c	0126	frontal
38	curved	sharp	021a3.jpg	021s3.jpg	toaster	No_Shaded	computer	right	0	1	0	0	1	3	curved_sharp	-6.04082	-2.34694	-4.30612	0.693878	-0.755102	-0.938776	1.53061	-3.32653	c_s	0213	three_four
38	sharp	curved	001s1.jpg	001a1.jpg	hat	No_Shaded	computer	left	0	1	0	1	0	2	sharp_curved	-6.04082	-2.34694	-4.30612	0.693878	-0.755102	-0.938776	1.53061	-3.32653	s_c	0011	three_four
38	sharp	curved	010s1.jpg	010a1.jpg	handbag	No_Shaded	computer	left	0	1	1	0	0	1	sharp_curved	-6.04082	-2.34694	-4.30612	0.693878	-0.755102	-0.938776	1.53061	-3.32653	s_c	0101	frontal
38	curved	sharp	016a6.jpg	016s6.jpg	watch	No_Shaded	hand	left	1	0	0	1	0	2	sharp_curved	-6.04082	-2.34694	-4.30612	0.693878	-0.755102	-0.938776	1.53061	-3.32653	c_s	0166	frontal
38	curved	sharp	001a3.jpg	001s3.jpg	pen	No_Shaded	computer	left	1	0	1	0	0	1	sharp_curved	-6.04082	-2.34694	-4.30612	0.693878	-0.755102	-0.938776	1.53061	-3.32653	c_s	0013	three_four
38	curved	sharp	033a6.jpg	033s6.jpg	teapot	No_Shaded	hand	left	1	0	1	0	0	1	curved_sharp	-6.04082	-2.34694	-4.30612	0.693878	-0.755102	-0.938776	1.53061	-3.32653	c_s	0336	frontal
38	curved	sharp	034a3.jpg	034s3.jpg	handle	Shaded	hand	right	0	1	0	0	1	3	curved_sharp	-6.04082	-2.34694	-4.30612	0.693878	-0.755102	-0.938776	1.53061	-3.32653	c_s	0343	frontal
38	curved	sharp	010a6.jpg	010s6.jpg	mirror	No_Shaded	computer	right	0	1	0	1	0	2	curved_sharp	-6.04082	-2.34694	-4.30612	0.693878	-0.755102	-0.938776	1.53061	-3.32653	c_s	0106	frontal
38	curved	sharp	025a6.jpg	025s6.jpg	comb	No_Shaded	hand	left	1	0	1	0	0	1	sharp_curved	-6.04082	-2.34694	-4.30612	0.693878	-0.755102	-0.938776	1.53061	-3.32653	c_s	0256	frontal
38	curved	sharp	050a5.jpg	050s5.jpg	tvmonitor	No_Shaded	computer	left	1	0	0	1	0	2	sharp_curved	-6.04082	-2.34694	-4.30612	0.693878	-0.755102	-0.938776	1.53061	-3.32653	c_s	0505	frontal
38	sharp	curved	019s5.jpg	019a5.jpg	tap	Shaded	computer	left	0	1	0	1	0	2	sharp_curved	-6.04082	-2.34694	-4.30612	0.693878	-0.755102	-0.938776	1.53061	-3.32653	s_c	0195	three_four
38	sharp	curved	040s6.jpg	040a6.jpg	chair	Shaded	hand	right	1	0	1	0	0	1	sharp_curved	-6.04082	-2.34694	-4.30612	0.693878	-0.755102	-0.938776	1.53061	-3.32653	s_c	0406	three_four
38	curved	sharp	025a5.jpg	025s5.jpg	glasses	No_Shaded	hand	left	1	0	1	0	0	1	curved_sharp	-6.04082	-2.34694	-4.30612	0.693878	-0.755102	-0.938776	1.53061	-3.32653	c_s	0255	three_four
38	curved	sharp	050a7.jpg	050s7.jpg	mobile phone	No_Shaded	computer	left	1	0	1	0	0	1	curved_sharp	-6.04082	-2.34694	-4.30612	0.693878	-0.755102	-0.938776	1.53061	-3.32653	c_s	0507	frontal
38	sharp	curved	002s5.jpg	002a5.jpg	umbrella	No_Shaded	hand	right	1	0	1	0	0	1	curved_sharp	-6.04082	-2.34694	-4.30612	0.693878	-0.755102	-0.938776	1.53061	-3.32653	s_c	0025	frontal
38	sharp	curved	049s2.jpg	049a2.jpg	tv	No_Shaded	hand	left	0	1	0	1	0	2	sharp_curved	-6.04082	-2.34694	-4.30612	0.693878	-0.755102	-0.938776	1.53061	-3.32653	s_c	0492	frontal
38	curved	sharp	008a1.jpg	008s1.jpg	mirror	No_Shaded	computer	right	0	1	0	1	0	2	sharp_curved	-6.04082	-2.34694	-4.30612	0.693878	-0.755102	-0.938776	1.53061	-3.32653	c_s	0081	three_four
38	curved	sharp	040a5.jpg	040s5.jpg	watch	Shaded	hand	left	1	0	0	1	0	2	curved_sharp	-6.04082	-2.34694	-4.30612	0.693878	-0.755102	-0.938776	1.53061	-3.32653	c_s	0405	three_four
38	sharp	curved	022s4.jpg	022a4.jpg	glass/cup	Shaded	hand	left	0	1	0	1	0	2	sharp_curved	-6.04082	-2.34694	-4.30612	0.693878	-0.755102	-0.938776	1.53061	-3.32653	s_c	0224	frontal
38	sharp	curved	022s3.jpg	022a3.jpg	mobile phone	Shaded	hand	right	1	0	1	0	0	1	curved_sharp	-6.04082	-2.34694	-4.30612	0.693878	-0.755102	-0.938776	1.53061	-3.32653	s_c	0223	three_four
38	sharp	curved	052s2.jpg	052a2.jpg	photo frame	No_Shaded	computer	left	0	1	0	1	0	2	curved_sharp	-6.04082	-2.34694	-4.30612	0.693878	-0.755102	-0.938776	1.53061	-3.32653	s_c	0522	three_four
38	sharp	curved	050s4.jpg	050a4.jpg	coffee maker	No_Shaded	computer	right	1	0	0	0	1	3	sharp_curved	-6.04082	-2.34694	-4.30612	0.693878	-0.755102	-0.938776	1.53061	-3.32653	s_c	0504	frontal
38	curved	sharp	019a4.jpg	019s4.jpg	duct tape	Shaded	computer	right	0	1	0	1	0	2	curved_sharp	-6.04082	-2.34694	-4.30612	0.693878	-0.755102	-0.938776	1.53061	-3.32653	c_s	0194	three_four
38	sharp	curved	040s2.jpg	040a2.jpg	scissors	Shaded	hand	left	0	1	1	0	0	1	sharp_curved	-6.04082	-2.34694	-4.30612	0.693878	-0.755102	-0.938776	1.53061	-3.32653	s_c	0402	three_four
38	curved	sharp	010a4.jpg	010s4.jpg	clock	No_Shaded	computer	right	0	1	0	1	0	2	curved_sharp	-6.04082	-2.34694	-4.30612	0.693878	-0.755102	-0.938776	1.53061	-3.32653	c_s	0104	frontal
39	sharp	curved	034s6.jpg	034a6.jpg	radio	Shaded	hand	left	0	1	0	0	1	3	curved_sharp	7.95918	0.653061	10.6939	2.69388	-1.7551	0.0612245	0.530612	-0.326531	s_c	0346	frontal
39	curved	sharp	010a4.jpg	010s4.jpg	clock	No_Shaded	computer	right	0	1	1	0	0	1	sharp_curved	7.95918	0.653061	10.6939	2.69388	-1.7551	0.0612245	0.530612	-0.326531	c_s	0104	frontal
39	sharp	curved	027s2.jpg	027a2.jpg	electric guitar	No_Shaded	computer	right	1	0	1	0	0	1	sharp_curved	7.95918	0.653061	10.6939	2.69388	-1.7551	0.0612245	0.530612	-0.326531	s_c	0272	frontal
39	curved	sharp	049a4.jpg	049s4.jpg	lamp	No_Shaded	hand	left	1	0	0	1	0	2	sharp_curved	7.95918	0.653061	10.6939	2.69388	-1.7551	0.0612245	0.530612	-0.326531	c_s	0494	frontal
39	curved	sharp	050a5.jpg	050s5.jpg	tvmonitor	No_Shaded	computer	left	1	0	0	0	1	3	sharp_curved	7.95918	0.653061	10.6939	2.69388	-1.7551	0.0612245	0.530612	-0.326531	c_s	0505	frontal
39	curved	sharp	034a1.jpg	034s1.jpg	jug	Shaded	hand	left	1	0	0	0	1	3	curved_sharp	7.95918	0.653061	10.6939	2.69388	-1.7551	0.0612245	0.530612	-0.326531	c_s	0341	frontal
39	curved	sharp	008a1.jpg	008s1.jpg	mirror	No_Shaded	computer	left	1	0	1	0	0	1	curved_sharp	7.95918	0.653061	10.6939	2.69388	-1.7551	0.0612245	0.530612	-0.326531	c_s	0081	three_four
39	curved	sharp	001a3.jpg	001s3.jpg	pen	No_Shaded	computer	left	1	0	1	0	0	1	sharp_curved	7.95918	0.653061	10.6939	2.69388	-1.7551	0.0612245	0.530612	-0.326531	c_s	0013	three_four
39	sharp	curved	040s2.jpg	040a2.jpg	scissors	Shaded	hand	right	1	0	1	0	0	1	curved_sharp	7.95918	0.653061	10.6939	2.69388	-1.7551	0.0612245	0.530612	-0.326531	s_c	0402	three_four
39	sharp	curved	050s4.jpg	050a4.jpg	coffee maker	No_Shaded	computer	left	0	1	0	0	1	3	curved_sharp	7.95918	0.653061	10.6939	2.69388	-1.7551	0.0612245	0.530612	-0.326531	s_c	0504	frontal
39	sharp	curved	019s4.jpg	019a4.jpg	duct tape	Shaded	computer	left	0	1	0	1	0	2	curved_sharp	7.95918	0.653061	10.6939	2.69388	-1.7551	0.0612245	0.530612	-0.326531	s_c	0194	three_four
39	curved	sharp	002a5.jpg	002s5.jpg	umbrella	No_Shaded	hand	right	0	1	1	0	0	1	curved_sharp	7.95918	0.653061	10.6939	2.69388	-1.7551	0.0612245	0.530612	-0.326531	c_s	0025	frontal
39	sharp	curved	016s6.jpg	016a6.jpg	watch	No_Shaded	hand	left	0	1	1	0	0	1	curved_sharp	7.95918	0.653061	10.6939	2.69388	-1.7551	0.0612245	0.530612	-0.326531	s_c	0166	frontal
39	sharp	curved	025s5.jpg	025a5.jpg	glasses	No_Shaded	hand	left	0	1	1	0	0	1	curved_sharp	7.95918	0.653061	10.6939	2.69388	-1.7551	0.0612245	0.530612	-0.326531	s_c	0255	three_four
39	curved	sharp	012a6.jpg	012s6.jpg	door	No_Shaded	hand	right	0	1	0	0	1	3	curved_sharp	7.95918	0.653061	10.6939	2.69388	-1.7551	0.0612245	0.530612	-0.326531	c_s	0126	frontal
39	curved	sharp	049a2.jpg	049s2.jpg	tv	No_Shaded	hand	left	1	0	0	0	1	3	curved_sharp	7.95918	0.653061	10.6939	2.69388	-1.7551	0.0612245	0.530612	-0.326531	c_s	0492	frontal
39	sharp	curved	050s7.jpg	050a7.jpg	mobile phone	No_Shaded	computer	right	1	0	1	0	0	1	sharp_curved	7.95918	0.653061	10.6939	2.69388	-1.7551	0.0612245	0.530612	-0.326531	s_c	0507	frontal
39	curved	sharp	049a1.jpg	049s1.jpg	backpack	No_Shaded	hand	left	1	0	1	0	0	1	sharp_curved	7.95918	0.653061	10.6939	2.69388	-1.7551	0.0612245	0.530612	-0.326531	c_s	0491	three_four
39	sharp	curved	034s4.jpg	034a4.jpg	sponge	Shaded	hand	right	1	0	1	0	0	1	curved_sharp	7.95918	0.653061	10.6939	2.69388	-1.7551	0.0612245	0.530612	-0.326531	s_c	0344	three_four
39	curved	sharp	039a3.jpg	039s3.jpg	glass	Shaded	hand	left	1	0	1	0	0	1	curved_sharp	7.95918	0.653061	10.6939	2.69388	-1.7551	0.0612245	0.530612	-0.326531	c_s	0393	frontal
39	sharp	curved	016s4.jpg	016a4.jpg	lightbulb	No_Shaded	hand	left	0	1	1	0	0	1	curved_sharp	7.95918	0.653061	10.6939	2.69388	-1.7551	0.0612245	0.530612	-0.326531	s_c	0164	frontal
39	sharp	curved	034s3.jpg	034a3.jpg	handle	Shaded	hand	left	0	1	0	1	0	2	sharp_curved	7.95918	0.653061	10.6939	2.69388	-1.7551	0.0612245	0.530612	-0.326531	s_c	0343	frontal
39	sharp	curved	039s1.jpg	039a1.jpg	coffee maker	Shaded	hand	left	0	1	0	0	1	3	sharp_curved	7.95918	0.653061	10.6939	2.69388	-1.7551	0.0612245	0.530612	-0.326531	s_c	0391	frontal
39	sharp	curved	052s2.jpg	052a2.jpg	photo frame	No_Shaded	computer	left	0	1	0	0	1	3	curved_sharp	7.95918	0.653061	10.6939	2.69388	-1.7551	0.0612245	0.530612	-0.326531	s_c	0522	three_four
39	curved	sharp	040a7.jpg	040s7.jpg	pencil sharpener	Shaded	hand	right	0	1	0	0	1	3	sharp_curved	7.95918	0.653061	10.6939	2.69388	-1.7551	0.0612245	0.530612	-0.326531	c_s	0407	three_four
39	curved	sharp	022a3.jpg	022s3.jpg	mobile phone	Shaded	hand	left	1	0	1	0	0	1	curved_sharp	7.95918	0.653061	10.6939	2.69388	-1.7551	0.0612245	0.530612	-0.326531	c_s	0223	three_four
39	curved	sharp	022a4.jpg	022s4.jpg	glass/cup	Shaded	hand	right	0	1	1	0	0	1	curved_sharp	7.95918	0.653061	10.6939	2.69388	-1.7551	0.0612245	0.530612	-0.326531	c_s	0224	frontal
39	curved	sharp	010a1.jpg	010s1.jpg	handbag	No_Shaded	computer	right	0	1	1	0	0	1	sharp_curved	7.95918	0.653061	10.6939	2.69388	-1.7551	0.0612245	0.530612	-0.326531	c_s	0101	frontal
39	sharp	curved	001s1.jpg	001a1.jpg	hat	No_Shaded	computer	left	0	1	0	1	0	2	sharp_curved	7.95918	0.653061	10.6939	2.69388	-1.7551	0.0612245	0.530612	-0.326531	s_c	0011	three_four
39	sharp	curved	040s6.jpg	040a6.jpg	chair	Shaded	hand	right	1	0	1	0	0	1	sharp_curved	7.95918	0.653061	10.6939	2.69388	-1.7551	0.0612245	0.530612	-0.326531	s_c	0406	three_four
39	curved	sharp	010a3.jpg	010s3.jpg	glasses	No_Shaded	hand	left	1	0	1	0	0	1	sharp_curved	7.95918	0.653061	10.6939	2.69388	-1.7551	0.0612245	0.530612	-0.326531	c_s	0103	frontal
39	sharp	curved	025s6.jpg	025a6.jpg	comb	No_Shaded	hand	right	1	0	1	0	0	1	sharp_curved	7.95918	0.653061	10.6939	2.69388	-1.7551	0.0612245	0.530612	-0.326531	s_c	0256	frontal
39	sharp	curved	017s1.jpg	017a1.jpg	lighter	Shaded	hand	right	1	0	1	0	0	1	sharp_curved	7.95918	0.653061	10.6939	2.69388	-1.7551	0.0612245	0.530612	-0.326531	s_c	0171	three_four
39	curved	sharp	010a6.jpg	010s6.jpg	mirror	No_Shaded	computer	right	0	1	1	0	0	1	sharp_curved	7.95918	0.653061	10.6939	2.69388	-1.7551	0.0612245	0.530612	-0.326531	c_s	0106	frontal
39	sharp	curved	021s4.jpg	021a4.jpg	remote control	No_Shaded	computer	left	0	1	0	1	0	2	curved_sharp	7.95918	0.653061	10.6939	2.69388	-1.7551	0.0612245	0.530612	-0.326531	s_c	0214	three_four
39	curved	sharp	019a5.jpg	019s5.jpg	tap	Shaded	computer	right	0	1	1	0	0	1	curved_sharp	7.95918	0.653061	10.6939	2.69388	-1.7551	0.0612245	0.530612	-0.326531	c_s	0195	three_four
39	curved	sharp	040a5.jpg	040s5.jpg	watch	Shaded	hand	right	0	1	1	0	0	1	curved_sharp	7.95918	0.653061	10.6939	2.69388	-1.7551	0.0612245	0.530612	-0.326531	c_s	0405	three_four
39	sharp	curved	033s6.jpg	033a6.jpg	teapot	No_Shaded	hand	right	1	0	1	0	0	1	curved_sharp	7.95918	0.653061	10.6939	2.69388	-1.7551	0.0612245	0.530612	-0.326531	s_c	0336	frontal
39	sharp	curved	002s3.jpg	002a3.jpg	lamp	No_Shaded	hand	left	0	1	1	0	0	1	curved_sharp	7.95918	0.653061	10.6939	2.69388	-1.7551	0.0612245	0.530612	-0.326531	s_c	0023	three_four
39	sharp	curved	033s3.jpg	033a3.jpg	toaster	No_Shaded	hand	left	0	1	0	0	1	3	sharp_curved	7.95918	0.653061	10.6939	2.69388	-1.7551	0.0612245	0.530612	-0.326531	s_c	0333	three_four
39	curved	sharp	021a3.jpg	021s3.jpg	toaster	No_Shaded	computer	right	0	1	0	0	1	3	sharp_curved	7.95918	0.653061	10.6939	2.69388	-1.7551	0.0612245	0.530612	-0.326531	c_s	0213	three_four
39	curved	sharp	025a4.jpg	025s4.jpg	handle	No_Shaded	hand	right	0	1	1	0	0	1	curved_sharp	7.95918	0.653061	10.6939	2.69388	-1.7551	0.0612245	0.530612	-0.326531	c_s	0254	frontal
39	curved	sharp	014a5.jpg	014s5.jpg	cap	No_Shaded	hand	left	1	0	1	0	0	1	sharp_curved	7.95918	0.653061	10.6939	2.69388	-1.7551	0.0612245	0.530612	-0.326531	c_s	0145	three_four
39	sharp	curved	010s7.jpg	010a7.jpg	remote control	No_Shaded	hand	left	0	1	0	1	0	2	curved_sharp	7.95918	0.653061	10.6939	2.69388	-1.7551	0.0612245	0.530612	-0.326531	s_c	0107	three_four
39	sharp	curved	017s5.jpg	017a5.jpg	headphones	No_Shaded	hand	left	0	1	1	0	0	1	sharp_curved	7.95918	0.653061	10.6939	2.69388	-1.7551	0.0612245	0.530612	-0.326531	s_c	0175	frontal
4	sharp	curved	049s4.jpg	049a4.jpg	lamp	No_Shaded	hand	left	0	1	0	1	0	2	curved_sharp	9.95918	7.65306	4.69388	-0.306122	1.2449	-0.938776	-0.469388	-7.32653	s_c	0494	frontal
4	sharp	curved	033s3.jpg	033a3.jpg	toaster	No_Shaded	hand	right	1	0	0	1	0	2	sharp_curved	9.95918	7.65306	4.69388	-0.306122	1.2449	-0.938776	-0.469388	-7.32653	s_c	0333	three_four
4	sharp	curved	050s4.jpg	050a4.jpg	coffee maker	No_Shaded	computer	right	1	0	0	1	0	2	sharp_curved	9.95918	7.65306	4.69388	-0.306122	1.2449	-0.938776	-0.469388	-7.32653	s_c	0504	frontal
4	sharp	curved	014s5.jpg	014a5.jpg	cap	No_Shaded	hand	right	1	0	0	1	0	2	curved_sharp	9.95918	7.65306	4.69388	-0.306122	1.2449	-0.938776	-0.469388	-7.32653	s_c	0145	three_four
4	curved	sharp	049a1.jpg	049s1.jpg	backpack	No_Shaded	hand	left	1	0	0	1	0	2	curved_sharp	9.95918	7.65306	4.69388	-0.306122	1.2449	-0.938776	-0.469388	-7.32653	c_s	0491	three_four
4	sharp	curved	039s3.jpg	039a3.jpg	glass	Shaded	hand	right	1	0	0	1	0	2	curved_sharp	9.95918	7.65306	4.69388	-0.306122	1.2449	-0.938776	-0.469388	-7.32653	s_c	0393	frontal
4	sharp	curved	050s7.jpg	050a7.jpg	mobile phone	No_Shaded	computer	right	1	0	0	1	0	2	curved_sharp	9.95918	7.65306	4.69388	-0.306122	1.2449	-0.938776	-0.469388	-7.32653	s_c	0507	frontal
4	curved	sharp	025a5.jpg	025s5.jpg	glasses	No_Shaded	hand	left	1	0	0	1	0	2	sharp_curved	9.95918	7.65306	4.69388	-0.306122	1.2449	-0.938776	-0.469388	-7.32653	c_s	0255	three_four
4	sharp	curved	022s3.jpg	022a3.jpg	mobile phone	Shaded	hand	right	1	0	0	1	0	2	sharp_curved	9.95918	7.65306	4.69388	-0.306122	1.2449	-0.938776	-0.469388	-7.32653	s_c	0223	three_four
4	sharp	curved	033s6.jpg	033a6.jpg	teapot	No_Shaded	hand	right	1	0	1	0	0	1	curved_sharp	9.95918	7.65306	4.69388	-0.306122	1.2449	-0.938776	-0.469388	-7.32653	s_c	0336	frontal
4	curved	sharp	021a4.jpg	021s4.jpg	remote control	No_Shaded	computer	left	1	0	1	0	0	1	sharp_curved	9.95918	7.65306	4.69388	-0.306122	1.2449	-0.938776	-0.469388	-7.32653	c_s	0214	three_four
4	curved	sharp	001a3.jpg	001s3.jpg	pen	No_Shaded	computer	right	0	1	0	1	0	2	curved_sharp	9.95918	7.65306	4.69388	-0.306122	1.2449	-0.938776	-0.469388	-7.32653	c_s	0013	three_four
4	sharp	curved	010s1.jpg	010a1.jpg	handbag	No_Shaded	computer	right	1	0	1	0	0	1	sharp_curved	9.95918	7.65306	4.69388	-0.306122	1.2449	-0.938776	-0.469388	-7.32653	s_c	0101	frontal
4	sharp	curved	019s5.jpg	019a5.jpg	tap	Shaded	computer	left	0	1	0	1	0	2	sharp_curved	9.95918	7.65306	4.69388	-0.306122	1.2449	-0.938776	-0.469388	-7.32653	s_c	0195	three_four
4	sharp	curved	049s2.jpg	049a2.jpg	tv	No_Shaded	hand	left	0	1	0	0	1	3	sharp_curved	9.95918	7.65306	4.69388	-0.306122	1.2449	-0.938776	-0.469388	-7.32653	s_c	0492	frontal
4	sharp	curved	034s4.jpg	034a4.jpg	sponge	Shaded	hand	left	0	1	0	1	0	2	curved_sharp	9.95918	7.65306	4.69388	-0.306122	1.2449	-0.938776	-0.469388	-7.32653	s_c	0344	three_four
4	sharp	curved	040s6.jpg	040a6.jpg	chair	Shaded	hand	right	1	0	1	0	0	1	sharp_curved	9.95918	7.65306	4.69388	-0.306122	1.2449	-0.938776	-0.469388	-7.32653	s_c	0406	three_four
4	sharp	curved	002s5.jpg	002a5.jpg	umbrella	No_Shaded	hand	right	1	0	1	0	0	1	curved_sharp	9.95918	7.65306	4.69388	-0.306122	1.2449	-0.938776	-0.469388	-7.32653	s_c	0025	frontal
4	sharp	curved	040s7.jpg	040a7.jpg	pencil sharpener	Shaded	hand	left	0	1	0	1	0	2	sharp_curved	9.95918	7.65306	4.69388	-0.306122	1.2449	-0.938776	-0.469388	-7.32653	s_c	0407	three_four
4	curved	sharp	022a4.jpg	022s4.jpg	glass/cup	Shaded	hand	left	1	0	0	1	0	2	sharp_curved	9.95918	7.65306	4.69388	-0.306122	1.2449	-0.938776	-0.469388	-7.32653	c_s	0224	frontal
4	curved	sharp	034a6.jpg	034s6.jpg	radio	Shaded	hand	right	0	1	0	1	0	2	sharp_curved	9.95918	7.65306	4.69388	-0.306122	1.2449	-0.938776	-0.469388	-7.32653	c_s	0346	frontal
4	curved	sharp	010a7.jpg	010s7.jpg	remote control	No_Shaded	hand	left	1	0	1	0	0	1	curved_sharp	9.95918	7.65306	4.69388	-0.306122	1.2449	-0.938776	-0.469388	-7.32653	c_s	0107	three_four
4	curved	sharp	034a3.jpg	034s3.jpg	handle	Shaded	hand	right	0	1	0	1	0	2	sharp_curved	9.95918	7.65306	4.69388	-0.306122	1.2449	-0.938776	-0.469388	-7.32653	c_s	0343	frontal
4	sharp	curved	040s5.jpg	040a5.jpg	watch	Shaded	hand	right	1	0	0	1	0	2	sharp_curved	9.95918	7.65306	4.69388	-0.306122	1.2449	-0.938776	-0.469388	-7.32653	s_c	0405	three_four
4	curved	sharp	040a2.jpg	040s2.jpg	scissors	Shaded	hand	left	1	0	1	0	0	1	curved_sharp	9.95918	7.65306	4.69388	-0.306122	1.2449	-0.938776	-0.469388	-7.32653	c_s	0402	three_four
4	curved	sharp	010a4.jpg	010s4.jpg	clock	No_Shaded	computer	left	1	0	0	1	0	2	sharp_curved	9.95918	7.65306	4.69388	-0.306122	1.2449	-0.938776	-0.469388	-7.32653	c_s	0104	frontal
4	curved	sharp	002a3.jpg	002s3.jpg	lamp	No_Shaded	hand	left	1	0	1	0	0	1	sharp_curved	9.95918	7.65306	4.69388	-0.306122	1.2449	-0.938776	-0.469388	-7.32653	c_s	0023	three_four
4	sharp	curved	012s6.jpg	012a6.jpg	door	No_Shaded	hand	left	0	1	0	1	0	2	curved_sharp	9.95918	7.65306	4.69388	-0.306122	1.2449	-0.938776	-0.469388	-7.32653	s_c	0126	frontal
4	sharp	curved	025s6.jpg	025a6.jpg	comb	No_Shaded	hand	right	1	0	1	0	0	1	curved_sharp	9.95918	7.65306	4.69388	-0.306122	1.2449	-0.938776	-0.469388	-7.32653	s_c	0256	frontal
4	sharp	curved	019s4.jpg	019a4.jpg	duct tape	Shaded	computer	left	0	1	0	0	1	3	curved_sharp	9.95918	7.65306	4.69388	-0.306122	1.2449	-0.938776	-0.469388	-7.32653	s_c	0194	three_four
4	curved	sharp	050a5.jpg	050s5.jpg	tvmonitor	No_Shaded	computer	right	0	1	0	0	1	3	sharp_curved	9.95918	7.65306	4.69388	-0.306122	1.2449	-0.938776	-0.469388	-7.32653	c_s	0505	frontal
4	sharp	curved	017s5.jpg	017a5.jpg	headphones	No_Shaded	hand	right	1	0	1	0	0	1	sharp_curved	9.95918	7.65306	4.69388	-0.306122	1.2449	-0.938776	-0.469388	-7.32653	s_c	0175	frontal
4	sharp	curved	039s1.jpg	039a1.jpg	coffee maker	Shaded	hand	right	1	0	0	0	1	3	sharp_curved	9.95918	7.65306	4.69388	-0.306122	1.2449	-0.938776	-0.469388	-7.32653	s_c	0391	frontal
4	curved	sharp	016a6.jpg	016s6.jpg	watch	No_Shaded	hand	left	1	0	0	1	0	2	curved_sharp	9.95918	7.65306	4.69388	-0.306122	1.2449	-0.938776	-0.469388	-7.32653	c_s	0166	frontal
4	sharp	curved	001s1.jpg	001a1.jpg	hat	No_Shaded	computer	right	1	0	0	0	1	3	sharp_curved	9.95918	7.65306	4.69388	-0.306122	1.2449	-0.938776	-0.469388	-7.32653	s_c	0011	three_four
4	curved	sharp	021a3.jpg	021s3.jpg	toaster	No_Shaded	computer	left	1	0	0	1	0	2	curved_sharp	9.95918	7.65306	4.69388	-0.306122	1.2449	-0.938776	-0.469388	-7.32653	c_s	0213	three_four
4	curved	sharp	034a1.jpg	034s1.jpg	jug	Shaded	hand	right	0	1	0	1	0	2	sharp_curved	9.95918	7.65306	4.69388	-0.306122	1.2449	-0.938776	-0.469388	-7.32653	c_s	0341	frontal
4	curved	sharp	052a2.jpg	052s2.jpg	photo frame	No_Shaded	computer	right	0	1	0	0	1	3	curved_sharp	9.95918	7.65306	4.69388	-0.306122	1.2449	-0.938776	-0.469388	-7.32653	c_s	0522	three_four
4	sharp	curved	016s4.jpg	016a4.jpg	lightbulb	No_Shaded	hand	right	1	0	1	0	0	1	sharp_curved	9.95918	7.65306	4.69388	-0.306122	1.2449	-0.938776	-0.469388	-7.32653	s_c	0164	frontal
4	curved	sharp	010a6.jpg	010s6.jpg	mirror	No_Shaded	computer	right	0	1	0	1	0	2	curved_sharp	9.95918	7.65306	4.69388	-0.306122	1.2449	-0.938776	-0.469388	-7.32653	c_s	0106	frontal
4	sharp	curved	025s4.jpg	025a4.jpg	handle	No_Shaded	hand	left	0	1	0	1	0	2	curved_sharp	9.95918	7.65306	4.69388	-0.306122	1.2449	-0.938776	-0.469388	-7.32653	s_c	0254	frontal
4	sharp	curved	008s1.jpg	008a1.jpg	mirror	No_Shaded	computer	right	1	0	0	1	0	2	curved_sharp	9.95918	7.65306	4.69388	-0.306122	1.2449	-0.938776	-0.469388	-7.32653	s_c	0081	three_four
4	curved	sharp	010a3.jpg	010s3.jpg	glasses	No_Shaded	hand	left	1	0	1	0	0	1	sharp_curved	9.95918	7.65306	4.69388	-0.306122	1.2449	-0.938776	-0.469388	-7.32653	c_s	0103	frontal
4	sharp	curved	027s2.jpg	027a2.jpg	electric guitar	No_Shaded	computer	left	0	1	0	1	0	2	curved_sharp	9.95918	7.65306	4.69388	-0.306122	1.2449	-0.938776	-0.469388	-7.32653	s_c	0272	frontal
4	sharp	curved	017s1.jpg	017a1.jpg	lighter	Shaded	hand	right	1	0	1	0	0	1	sharp_curved	9.95918	7.65306	4.69388	-0.306122	1.2449	-0.938776	-0.469388	-7.32653	s_c	0171	three_four
40	sharp	curved	016s4.jpg	016a4.jpg	lightbulb	No_Shaded	hand	right	1	0	1	0	0	1	sharp_curved	-7.04082	-2.34694	-3.30612	-0.306122	-3.7551	-0.938776	1.53061	6.67347	s_c	0164	frontal
40	curved	sharp	017a1.jpg	017s1.jpg	lighter	Shaded	hand	left	1	0	1	0	0	1	curved_sharp	-7.04082	-2.34694	-3.30612	-0.306122	-3.7551	-0.938776	1.53061	6.67347	c_s	0171	three_four
40	sharp	curved	050s7.jpg	050a7.jpg	mobile phone	No_Shaded	computer	right	1	0	1	0	0	1	sharp_curved	-7.04082	-2.34694	-3.30612	-0.306122	-3.7551	-0.938776	1.53061	6.67347	s_c	0507	frontal
40	sharp	curved	050s4.jpg	050a4.jpg	coffee maker	No_Shaded	computer	left	0	1	0	0	1	3	curved_sharp	-7.04082	-2.34694	-3.30612	-0.306122	-3.7551	-0.938776	1.53061	6.67347	s_c	0504	frontal
40	curved	sharp	040a7.jpg	040s7.jpg	pencil sharpener	Shaded	hand	right	0	1	0	1	0	2	sharp_curved	-7.04082	-2.34694	-3.30612	-0.306122	-3.7551	-0.938776	1.53061	6.67347	c_s	0407	three_four
40	sharp	curved	010s4.jpg	010a4.jpg	clock	No_Shaded	computer	right	1	0	1	0	0	1	sharp_curved	-7.04082	-2.34694	-3.30612	-0.306122	-3.7551	-0.938776	1.53061	6.67347	s_c	0104	frontal
40	curved	sharp	010a6.jpg	010s6.jpg	mirror	No_Shaded	computer	right	0	1	0	0	1	3	sharp_curved	-7.04082	-2.34694	-3.30612	-0.306122	-3.7551	-0.938776	1.53061	6.67347	c_s	0106	frontal
40	curved	sharp	027a2.jpg	027s2.jpg	electric guitar	No_Shaded	computer	left	1	0	1	0	0	1	curved_sharp	-7.04082	-2.34694	-3.30612	-0.306122	-3.7551	-0.938776	1.53061	6.67347	c_s	0272	frontal
40	sharp	curved	034s4.jpg	034a4.jpg	sponge	Shaded	hand	right	1	0	0	1	0	2	sharp_curved	-7.04082	-2.34694	-3.30612	-0.306122	-3.7551	-0.938776	1.53061	6.67347	s_c	0344	three_four
40	sharp	curved	001s1.jpg	001a1.jpg	hat	No_Shaded	computer	right	1	0	0	0	1	3	sharp_curved	-7.04082	-2.34694	-3.30612	-0.306122	-3.7551	-0.938776	1.53061	6.67347	s_c	0011	three_four
40	curved	sharp	033a6.jpg	033s6.jpg	teapot	No_Shaded	hand	left	1	0	1	0	0	1	sharp_curved	-7.04082	-2.34694	-3.30612	-0.306122	-3.7551	-0.938776	1.53061	6.67347	c_s	0336	frontal
40	curved	sharp	002a5.jpg	002s5.jpg	umbrella	No_Shaded	hand	right	0	1	1	0	0	1	curved_sharp	-7.04082	-2.34694	-3.30612	-0.306122	-3.7551	-0.938776	1.53061	6.67347	c_s	0025	frontal
40	curved	sharp	040a6.jpg	040s6.jpg	chair	Shaded	hand	left	1	0	0	1	0	2	sharp_curved	-7.04082	-2.34694	-3.30612	-0.306122	-3.7551	-0.938776	1.53061	6.67347	c_s	0406	three_four
40	curved	sharp	049a4.jpg	049s4.jpg	lamp	No_Shaded	hand	right	0	1	0	1	0	2	curved_sharp	-7.04082	-2.34694	-3.30612	-0.306122	-3.7551	-0.938776	1.53061	6.67347	c_s	0494	frontal
40	sharp	curved	002s3.jpg	002a3.jpg	lamp	No_Shaded	hand	right	1	0	1	0	0	1	curved_sharp	-7.04082	-2.34694	-3.30612	-0.306122	-3.7551	-0.938776	1.53061	6.67347	s_c	0023	three_four
40	sharp	curved	039s3.jpg	039a3.jpg	glass	Shaded	hand	left	0	1	1	0	0	1	sharp_curved	-7.04082	-2.34694	-3.30612	-0.306122	-3.7551	-0.938776	1.53061	6.67347	s_c	0393	frontal
40	curved	sharp	040a5.jpg	040s5.jpg	watch	Shaded	hand	left	1	0	0	1	0	2	curved_sharp	-7.04082	-2.34694	-3.30612	-0.306122	-3.7551	-0.938776	1.53061	6.67347	c_s	0405	three_four
40	curved	sharp	017a5.jpg	017s5.jpg	headphones	No_Shaded	hand	left	1	0	1	0	0	1	curved_sharp	-7.04082	-2.34694	-3.30612	-0.306122	-3.7551	-0.938776	1.53061	6.67347	c_s	0175	frontal
40	curved	sharp	021a3.jpg	021s3.jpg	toaster	No_Shaded	computer	right	0	1	0	1	0	2	curved_sharp	-7.04082	-2.34694	-3.30612	-0.306122	-3.7551	-0.938776	1.53061	6.67347	c_s	0213	three_four
40	curved	sharp	010a3.jpg	010s3.jpg	glasses	No_Shaded	hand	left	1	0	1	0	0	1	curved_sharp	-7.04082	-2.34694	-3.30612	-0.306122	-3.7551	-0.938776	1.53061	6.67347	c_s	0103	frontal
40	sharp	curved	019s5.jpg	019a5.jpg	tap	Shaded	computer	left	0	1	0	1	0	2	sharp_curved	-7.04082	-2.34694	-3.30612	-0.306122	-3.7551	-0.938776	1.53061	6.67347	s_c	0195	three_four
40	sharp	curved	049s2.jpg	049a2.jpg	tv	No_Shaded	hand	left	0	1	0	0	1	3	sharp_curved	-7.04082	-2.34694	-3.30612	-0.306122	-3.7551	-0.938776	1.53061	6.67347	s_c	0492	frontal
40	curved	sharp	025a4.jpg	025s4.jpg	handle	No_Shaded	hand	right	0	1	0	1	0	2	sharp_curved	-7.04082	-2.34694	-3.30612	-0.306122	-3.7551	-0.938776	1.53061	6.67347	c_s	0254	frontal
40	sharp	curved	033s3.jpg	033a3.jpg	toaster	No_Shaded	hand	left	0	1	0	1	0	2	sharp_curved	-7.04082	-2.34694	-3.30612	-0.306122	-3.7551	-0.938776	1.53061	6.67347	s_c	0333	three_four
40	sharp	curved	022s4.jpg	022a4.jpg	glass/cup	Shaded	hand	right	1	0	1	0	0	1	sharp_curved	-7.04082	-2.34694	-3.30612	-0.306122	-3.7551	-0.938776	1.53061	6.67347	s_c	0224	frontal
40	sharp	curved	025s5.jpg	025a5.jpg	glasses	No_Shaded	hand	right	1	0	1	0	0	1	curved_sharp	-7.04082	-2.34694	-3.30612	-0.306122	-3.7551	-0.938776	1.53061	6.67347	s_c	0255	three_four
40	sharp	curved	001s3.jpg	001a3.jpg	pen	No_Shaded	computer	right	1	0	1	0	0	1	sharp_curved	-7.04082	-2.34694	-3.30612	-0.306122	-3.7551	-0.938776	1.53061	6.67347	s_c	0013	three_four
40	sharp	curved	049s1.jpg	049a1.jpg	backpack	No_Shaded	hand	left	0	1	1	0	0	1	curved_sharp	-7.04082	-2.34694	-3.30612	-0.306122	-3.7551	-0.938776	1.53061	6.67347	s_c	0491	three_four
40	curved	sharp	008a1.jpg	008s1.jpg	mirror	No_Shaded	computer	right	0	1	0	1	0	2	sharp_curved	-7.04082	-2.34694	-3.30612	-0.306122	-3.7551	-0.938776	1.53061	6.67347	c_s	0081	three_four
40	sharp	curved	034s3.jpg	034a3.jpg	handle	Shaded	hand	left	0	1	0	1	0	2	curved_sharp	-7.04082	-2.34694	-3.30612	-0.306122	-3.7551	-0.938776	1.53061	6.67347	s_c	0343	frontal
40	sharp	curved	039s1.jpg	039a1.jpg	coffee maker	Shaded	hand	left	0	1	0	0	1	3	sharp_curved	-7.04082	-2.34694	-3.30612	-0.306122	-3.7551	-0.938776	1.53061	6.67347	s_c	0391	frontal
40	sharp	curved	014s5.jpg	014a5.jpg	cap	No_Shaded	hand	left	0	1	1	0	0	1	curved_sharp	-7.04082	-2.34694	-3.30612	-0.306122	-3.7551	-0.938776	1.53061	6.67347	s_c	0145	three_four
40	curved	sharp	034a6.jpg	034s6.jpg	radio	Shaded	hand	right	0	1	1	0	0	1	curved_sharp	-7.04082	-2.34694	-3.30612	-0.306122	-3.7551	-0.938776	1.53061	6.67347	c_s	0346	frontal
40	curved	sharp	010a1.jpg	010s1.jpg	handbag	No_Shaded	computer	left	1	0	0	1	0	2	curved_sharp	-7.04082	-2.34694	-3.30612	-0.306122	-3.7551	-0.938776	1.53061	6.67347	c_s	0101	frontal
40	sharp	curved	016s6.jpg	016a6.jpg	watch	No_Shaded	hand	left	0	1	0	1	0	2	sharp_curved	-7.04082	-2.34694	-3.30612	-0.306122	-3.7551	-0.938776	1.53061	6.67347	s_c	0166	frontal
40	sharp	curved	034s1.jpg	034a1.jpg	jug	Shaded	hand	left	0	1	0	1	0	2	curved_sharp	-7.04082	-2.34694	-3.30612	-0.306122	-3.7551	-0.938776	1.53061	6.67347	s_c	0341	frontal
40	sharp	curved	022s3.jpg	022a3.jpg	mobile phone	Shaded	hand	right	1	0	1	0	0	1	sharp_curved	-7.04082	-2.34694	-3.30612	-0.306122	-3.7551	-0.938776	1.53061	6.67347	s_c	0223	three_four
40	curved	sharp	040a2.jpg	040s2.jpg	scissors	Shaded	hand	left	1	0	1	0	0	1	sharp_curved	-7.04082	-2.34694	-3.30612	-0.306122	-3.7551	-0.938776	1.53061	6.67347	c_s	0402	three_four
40	sharp	curved	010s7.jpg	010a7.jpg	remote control	No_Shaded	hand	left	0	1	0	1	0	2	curved_sharp	-7.04082	-2.34694	-3.30612	-0.306122	-3.7551	-0.938776	1.53061	6.67347	s_c	0107	three_four
40	sharp	curved	025s6.jpg	025a6.jpg	comb	No_Shaded	hand	right	1	0	1	0	0	1	curved_sharp	-7.04082	-2.34694	-3.30612	-0.306122	-3.7551	-0.938776	1.53061	6.67347	s_c	0256	frontal
40	curved	sharp	052a2.jpg	052s2.jpg	photo frame	No_Shaded	computer	right	0	1	0	0	1	3	sharp_curved	-7.04082	-2.34694	-3.30612	-0.306122	-3.7551	-0.938776	1.53061	6.67347	c_s	0522	three_four
40	sharp	curved	050s5.jpg	050a5.jpg	tvmonitor	No_Shaded	computer	left	0	1	0	0	1	3	curved_sharp	-7.04082	-2.34694	-3.30612	-0.306122	-3.7551	-0.938776	1.53061	6.67347	s_c	0505	frontal
40	curved	sharp	012a6.jpg	012s6.jpg	door	No_Shaded	hand	right	0	1	0	0	1	3	curved_sharp	-7.04082	-2.34694	-3.30612	-0.306122	-3.7551	-0.938776	1.53061	6.67347	c_s	0126	frontal
40	curved	sharp	019a4.jpg	019s4.jpg	duct tape	Shaded	computer	left	1	0	0	0	1	3	curved_sharp	-7.04082	-2.34694	-3.30612	-0.306122	-3.7551	-0.938776	1.53061	6.67347	c_s	0194	three_four
40	sharp	curved	021s4.jpg	021a4.jpg	remote control	No_Shaded	computer	left	0	1	0	1	0	2	curved_sharp	-7.04082	-2.34694	-3.30612	-0.306122	-3.7551	-0.938776	1.53061	6.67347	s_c	0214	three_four
41	curved	sharp	021a3.jpg	021s3.jpg	toaster	No_Shaded	computer	left	1	0	0	0	1	3	curved_sharp	0.959184	-2.34694	3.69388	-1.30612	2.2449	1.06122	0.530612	7.67347	c_s	0213	three_four
41	sharp	curved	033s6.jpg	033a6.jpg	teapot	No_Shaded	hand	right	1	0	1	0	0	1	curved_sharp	0.959184	-2.34694	3.69388	-1.30612	2.2449	1.06122	0.530612	7.67347	s_c	0336	frontal
41	sharp	curved	034s1.jpg	034a1.jpg	jug	Shaded	hand	right	1	0	1	0	0	1	sharp_curved	0.959184	-2.34694	3.69388	-1.30612	2.2449	1.06122	0.530612	7.67347	s_c	0341	frontal
41	sharp	curved	039s3.jpg	039a3.jpg	glass	Shaded	hand	right	1	0	1	0	0	1	curved_sharp	0.959184	-2.34694	3.69388	-1.30612	2.2449	1.06122	0.530612	7.67347	s_c	0393	frontal
41	sharp	curved	050s5.jpg	050a5.jpg	tvmonitor	No_Shaded	computer	right	1	0	0	0	1	3	curved_sharp	0.959184	-2.34694	3.69388	-1.30612	2.2449	1.06122	0.530612	7.67347	s_c	0505	frontal
41	sharp	curved	010s4.jpg	010a4.jpg	clock	No_Shaded	computer	right	1	0	0	0	1	3	sharp_curved	0.959184	-2.34694	3.69388	-1.30612	2.2449	1.06122	0.530612	7.67347	s_c	0104	frontal
41	curved	sharp	052a2.jpg	052s2.jpg	photo frame	No_Shaded	computer	right	0	1	0	1	0	2	curved_sharp	0.959184	-2.34694	3.69388	-1.30612	2.2449	1.06122	0.530612	7.67347	c_s	0522	three_four
41	sharp	curved	002s5.jpg	002a5.jpg	umbrella	No_Shaded	hand	right	1	0	1	0	0	1	curved_sharp	0.959184	-2.34694	3.69388	-1.30612	2.2449	1.06122	0.530612	7.67347	s_c	0025	frontal
41	sharp	curved	022s3.jpg	022a3.jpg	mobile phone	Shaded	hand	right	1	0	0	1	0	2	curved_sharp	0.959184	-2.34694	3.69388	-1.30612	2.2449	1.06122	0.530612	7.67347	s_c	0223	three_four
41	curved	sharp	014a5.jpg	014s5.jpg	cap	No_Shaded	hand	left	1	0	0	1	0	2	sharp_curved	0.959184	-2.34694	3.69388	-1.30612	2.2449	1.06122	0.530612	7.67347	c_s	0145	three_four
41	sharp	curved	016s4.jpg	016a4.jpg	lightbulb	No_Shaded	hand	right	1	0	1	0	0	1	sharp_curved	0.959184	-2.34694	3.69388	-1.30612	2.2449	1.06122	0.530612	7.67347	s_c	0164	frontal
41	sharp	curved	025s6.jpg	025a6.jpg	comb	No_Shaded	hand	right	1	0	1	0	0	1	curved_sharp	0.959184	-2.34694	3.69388	-1.30612	2.2449	1.06122	0.530612	7.67347	s_c	0256	frontal
41	sharp	curved	001s3.jpg	001a3.jpg	pen	No_Shaded	computer	right	1	0	0	1	0	2	curved_sharp	0.959184	-2.34694	3.69388	-1.30612	2.2449	1.06122	0.530612	7.67347	s_c	0013	three_four
41	sharp	curved	008s1.jpg	008a1.jpg	mirror	No_Shaded	computer	right	1	0	0	1	0	2	curved_sharp	0.959184	-2.34694	3.69388	-1.30612	2.2449	1.06122	0.530612	7.67347	s_c	0081	three_four
41	curved	sharp	040a6.jpg	040s6.jpg	chair	Shaded	hand	right	0	1	1	0	0	1	curved_sharp	0.959184	-2.34694	3.69388	-1.30612	2.2449	1.06122	0.530612	7.67347	c_s	0406	three_four
41	curved	sharp	025a4.jpg	025s4.jpg	handle	No_Shaded	hand	left	1	0	0	0	1	3	sharp_curved	0.959184	-2.34694	3.69388	-1.30612	2.2449	1.06122	0.530612	7.67347	c_s	0254	frontal
41	sharp	curved	002s3.jpg	002a3.jpg	lamp	No_Shaded	hand	right	1	0	1	0	0	1	curved_sharp	0.959184	-2.34694	3.69388	-1.30612	2.2449	1.06122	0.530612	7.67347	s_c	0023	three_four
41	curved	sharp	010a3.jpg	010s3.jpg	glasses	No_Shaded	hand	left	1	0	1	0	0	1	curved_sharp	0.959184	-2.34694	3.69388	-1.30612	2.2449	1.06122	0.530612	7.67347	c_s	0103	frontal
41	curved	sharp	049a2.jpg	049s2.jpg	tv	No_Shaded	hand	left	1	0	0	1	0	2	sharp_curved	0.959184	-2.34694	3.69388	-1.30612	2.2449	1.06122	0.530612	7.67347	c_s	0492	frontal
41	sharp	curved	050s7.jpg	050a7.jpg	mobile phone	No_Shaded	computer	right	1	0	0	1	0	2	sharp_curved	0.959184	-2.34694	3.69388	-1.30612	2.2449	1.06122	0.530612	7.67347	s_c	0507	frontal
41	sharp	curved	049s4.jpg	049a4.jpg	lamp	No_Shaded	hand	right	1	0	0	1	0	2	sharp_curved	0.959184	-2.34694	3.69388	-1.30612	2.2449	1.06122	0.530612	7.67347	s_c	0494	frontal
41	curved	sharp	017a1.jpg	017s1.jpg	lighter	Shaded	hand	left	1	0	0	1	0	2	sharp_curved	0.959184	-2.34694	3.69388	-1.30612	2.2449	1.06122	0.530612	7.67347	c_s	0171	three_four
41	sharp	curved	040s5.jpg	040a5.jpg	watch	Shaded	hand	right	1	0	0	1	0	2	curved_sharp	0.959184	-2.34694	3.69388	-1.30612	2.2449	1.06122	0.530612	7.67347	s_c	0405	three_four
41	curved	sharp	019a5.jpg	019s5.jpg	tap	Shaded	computer	left	1	0	0	0	1	3	sharp_curved	0.959184	-2.34694	3.69388	-1.30612	2.2449	1.06122	0.530612	7.67347	c_s	0195	three_four
41	sharp	curved	025s5.jpg	025a5.jpg	glasses	No_Shaded	hand	right	1	0	1	0	0	1	sharp_curved	0.959184	-2.34694	3.69388	-1.30612	2.2449	1.06122	0.530612	7.67347	s_c	0255	three_four
41	sharp	curved	021s4.jpg	021a4.jpg	remote control	No_Shaded	computer	right	1	0	1	0	0	1	sharp_curved	0.959184	-2.34694	3.69388	-1.30612	2.2449	1.06122	0.530612	7.67347	s_c	0214	three_four
41	curved	sharp	034a3.jpg	034s3.jpg	handle	Shaded	hand	left	1	0	0	0	1	3	sharp_curved	0.959184	-2.34694	3.69388	-1.30612	2.2449	1.06122	0.530612	7.67347	c_s	0343	frontal
41	curved	sharp	040a7.jpg	040s7.jpg	pencil sharpener	Shaded	hand	right	0	1	0	1	0	2	curved_sharp	0.959184	-2.34694	3.69388	-1.30612	2.2449	1.06122	0.530612	7.67347	c_s	0407	three_four
41	sharp	curved	001s1.jpg	001a1.jpg	hat	No_Shaded	computer	right	1	0	0	1	0	2	sharp_curved	0.959184	-2.34694	3.69388	-1.30612	2.2449	1.06122	0.530612	7.67347	s_c	0011	three_four
41	sharp	curved	012s6.jpg	012a6.jpg	door	No_Shaded	hand	right	1	0	0	0	1	3	sharp_curved	0.959184	-2.34694	3.69388	-1.30612	2.2449	1.06122	0.530612	7.67347	s_c	0126	frontal
41	curved	sharp	040a2.jpg	040s2.jpg	scissors	Shaded	hand	left	1	0	1	0	0	1	curved_sharp	0.959184	-2.34694	3.69388	-1.30612	2.2449	1.06122	0.530612	7.67347	c_s	0402	three_four
41	sharp	curved	034s6.jpg	034a6.jpg	radio	Shaded	hand	right	1	0	0	0	1	3	sharp_curved	0.959184	-2.34694	3.69388	-1.30612	2.2449	1.06122	0.530612	7.67347	s_c	0346	frontal
41	curved	sharp	034a4.jpg	034s4.jpg	sponge	Shaded	hand	left	1	0	1	0	0	1	curved_sharp	0.959184	-2.34694	3.69388	-1.30612	2.2449	1.06122	0.530612	7.67347	c_s	0344	three_four
41	curved	sharp	039a1.jpg	039s1.jpg	coffee maker	Shaded	hand	right	0	1	0	0	1	3	curved_sharp	0.959184	-2.34694	3.69388	-1.30612	2.2449	1.06122	0.530612	7.67347	c_s	0391	frontal
41	sharp	curved	019s4.jpg	019a4.jpg	duct tape	Shaded	computer	right	1	0	0	0	1	3	curved_sharp	0.959184	-2.34694	3.69388	-1.30612	2.2449	1.06122	0.530612	7.67347	s_c	0194	three_four
41	sharp	curved	017s5.jpg	017a5.jpg	headphones	No_Shaded	hand	right	1	0	1	0	0	1	sharp_curved	0.959184	-2.34694	3.69388	-1.30612	2.2449	1.06122	0.530612	7.67347	s_c	0175	frontal
41	sharp	curved	016s6.jpg	016a6.jpg	watch	No_Shaded	hand	right	1	0	1	0	0	1	sharp_curved	0.959184	-2.34694	3.69388	-1.30612	2.2449	1.06122	0.530612	7.67347	s_c	0166	frontal
41	curved	sharp	027a2.jpg	027s2.jpg	electric guitar	No_Shaded	computer	left	1	0	0	1	0	2	sharp_curved	0.959184	-2.34694	3.69388	-1.30612	2.2449	1.06122	0.530612	7.67347	c_s	0272	frontal
41	curved	sharp	010a7.jpg	010s7.jpg	remote control	No_Shaded	hand	left	1	0	1	0	0	1	curved_sharp	0.959184	-2.34694	3.69388	-1.30612	2.2449	1.06122	0.530612	7.67347	c_s	0107	three_four
41	sharp	curved	050s4.jpg	050a4.jpg	coffee maker	No_Shaded	computer	left	0	1	0	1	0	2	curved_sharp	0.959184	-2.34694	3.69388	-1.30612	2.2449	1.06122	0.530612	7.67347	s_c	0504	frontal
41	sharp	curved	010s1.jpg	010a1.jpg	handbag	No_Shaded	computer	right	1	0	0	0	1	3	curved_sharp	0.959184	-2.34694	3.69388	-1.30612	2.2449	1.06122	0.530612	7.67347	s_c	0101	frontal
41	curved	sharp	033a3.jpg	033s3.jpg	toaster	No_Shaded	hand	left	1	0	0	0	1	3	curved_sharp	0.959184	-2.34694	3.69388	-1.30612	2.2449	1.06122	0.530612	7.67347	c_s	0333	three_four
41	sharp	curved	049s1.jpg	049a1.jpg	backpack	No_Shaded	hand	left	0	1	0	1	0	2	curved_sharp	0.959184	-2.34694	3.69388	-1.30612	2.2449	1.06122	0.530612	7.67347	s_c	0491	three_four
41	curved	sharp	010a6.jpg	010s6.jpg	mirror	No_Shaded	computer	left	1	0	0	0	1	3	sharp_curved	0.959184	-2.34694	3.69388	-1.30612	2.2449	1.06122	0.530612	7.67347	c_s	0106	frontal
41	curved	sharp	022a4.jpg	022s4.jpg	glass/cup	Shaded	hand	right	0	1	0	1	0	2	sharp_curved	0.959184	-2.34694	3.69388	-1.30612	2.2449	1.06122	0.530612	7.67347	c_s	0224	frontal
42	curved	sharp	002a3.jpg	002s3.jpg	lamp	No_Shaded	hand	left	1	0	1	0	0	1	sharp_curved	6.95918	0.653061	3.69388	3.69388	3.2449	0.0612245	2.53061	-0.326531	c_s	0023	three_four
42	sharp	curved	012s6.jpg	012a6.jpg	door	No_Shaded	hand	right	1	0	0	0	1	3	sharp_curved	6.95918	0.653061	3.69388	3.69388	3.2449	0.0612245	2.53061	-0.326531	s_c	0126	frontal
42	curved	sharp	025a5.jpg	025s5.jpg	glasses	No_Shaded	hand	right	0	1	1	0	0	1	sharp_curved	6.95918	0.653061	3.69388	3.69388	3.2449	0.0612245	2.53061	-0.326531	c_s	0255	three_four
42	curved	sharp	034a6.jpg	034s6.jpg	radio	Shaded	hand	left	1	0	1	0	0	1	sharp_curved	6.95918	0.653061	3.69388	3.69388	3.2449	0.0612245	2.53061	-0.326531	c_s	0346	frontal
42	curved	sharp	010a4.jpg	010s4.jpg	clock	No_Shaded	computer	left	1	0	0	1	0	2	curved_sharp	6.95918	0.653061	3.69388	3.69388	3.2449	0.0612245	2.53061	-0.326531	c_s	0104	frontal
42	curved	sharp	014a5.jpg	014s5.jpg	cap	No_Shaded	hand	right	0	1	0	1	0	2	sharp_curved	6.95918	0.653061	3.69388	3.69388	3.2449	0.0612245	2.53061	-0.326531	c_s	0145	three_four
42	curved	sharp	021a3.jpg	021s3.jpg	toaster	No_Shaded	computer	left	1	0	0	0	1	3	curved_sharp	6.95918	0.653061	3.69388	3.69388	3.2449	0.0612245	2.53061	-0.326531	c_s	0213	three_four
42	curved	sharp	049a4.jpg	049s4.jpg	lamp	No_Shaded	hand	right	0	1	0	1	0	2	sharp_curved	6.95918	0.653061	3.69388	3.69388	3.2449	0.0612245	2.53061	-0.326531	c_s	0494	frontal
42	sharp	curved	019s4.jpg	019a4.jpg	duct tape	Shaded	computer	right	1	0	0	0	1	3	curved_sharp	6.95918	0.653061	3.69388	3.69388	3.2449	0.0612245	2.53061	-0.326531	s_c	0194	three_four
42	sharp	curved	034s3.jpg	034a3.jpg	handle	Shaded	hand	right	1	0	0	1	0	2	sharp_curved	6.95918	0.653061	3.69388	3.69388	3.2449	0.0612245	2.53061	-0.326531	s_c	0343	frontal
42	curved	sharp	033a6.jpg	033s6.jpg	teapot	No_Shaded	hand	left	1	0	1	0	0	1	sharp_curved	6.95918	0.653061	3.69388	3.69388	3.2449	0.0612245	2.53061	-0.326531	c_s	0336	frontal
42	sharp	curved	010s1.jpg	010a1.jpg	handbag	No_Shaded	computer	right	1	0	1	0	0	1	sharp_curved	6.95918	0.653061	3.69388	3.69388	3.2449	0.0612245	2.53061	-0.326531	s_c	0101	frontal
42	curved	sharp	040a7.jpg	040s7.jpg	pencil sharpener	Shaded	hand	right	0	1	0	1	0	2	curved_sharp	6.95918	0.653061	3.69388	3.69388	3.2449	0.0612245	2.53061	-0.326531	c_s	0407	three_four
42	sharp	curved	001s1.jpg	001a1.jpg	hat	No_Shaded	computer	left	0	1	0	0	1	3	sharp_curved	6.95918	0.653061	3.69388	3.69388	3.2449	0.0612245	2.53061	-0.326531	s_c	0011	three_four
42	sharp	curved	021s4.jpg	021a4.jpg	remote control	No_Shaded	computer	right	1	0	0	0	1	3	sharp_curved	6.95918	0.653061	3.69388	3.69388	3.2449	0.0612245	2.53061	-0.326531	s_c	0214	three_four
42	sharp	curved	050s7.jpg	050a7.jpg	mobile phone	No_Shaded	computer	right	1	0	1	0	0	1	curved_sharp	6.95918	0.653061	3.69388	3.69388	3.2449	0.0612245	2.53061	-0.326531	s_c	0507	frontal
42	sharp	curved	010s3.jpg	010a3.jpg	glasses	No_Shaded	hand	right	1	0	1	0	0	1	sharp_curved	6.95918	0.653061	3.69388	3.69388	3.2449	0.0612245	2.53061	-0.326531	s_c	0103	frontal
42	curved	sharp	050a4.jpg	050s4.jpg	coffee maker	No_Shaded	computer	right	0	1	0	0	1	3	curved_sharp	6.95918	0.653061	3.69388	3.69388	3.2449	0.0612245	2.53061	-0.326531	c_s	0504	frontal
42	sharp	curved	025s6.jpg	025a6.jpg	comb	No_Shaded	hand	right	1	0	0	1	0	2	sharp_curved	6.95918	0.653061	3.69388	3.69388	3.2449	0.0612245	2.53061	-0.326531	s_c	0256	frontal
42	sharp	curved	039s1.jpg	039a1.jpg	coffee maker	Shaded	hand	right	1	0	0	0	1	3	sharp_curved	6.95918	0.653061	3.69388	3.69388	3.2449	0.0612245	2.53061	-0.326531	s_c	0391	frontal
42	sharp	curved	016s4.jpg	016a4.jpg	lightbulb	No_Shaded	hand	right	1	0	1	0	0	1	sharp_curved	6.95918	0.653061	3.69388	3.69388	3.2449	0.0612245	2.53061	-0.326531	s_c	0164	frontal
42	curved	sharp	019a5.jpg	019s5.jpg	tap	Shaded	computer	right	0	1	1	0	0	1	curved_sharp	6.95918	0.653061	3.69388	3.69388	3.2449	0.0612245	2.53061	-0.326531	c_s	0195	three_four
42	sharp	curved	008s1.jpg	008a1.jpg	mirror	No_Shaded	computer	right	1	0	1	0	0	1	sharp_curved	6.95918	0.653061	3.69388	3.69388	3.2449	0.0612245	2.53061	-0.326531	s_c	0081	three_four
42	curved	sharp	034a4.jpg	034s4.jpg	sponge	Shaded	hand	left	1	0	1	0	0	1	sharp_curved	6.95918	0.653061	3.69388	3.69388	3.2449	0.0612245	2.53061	-0.326531	c_s	0344	three_four
42	curved	sharp	052a2.jpg	052s2.jpg	photo frame	No_Shaded	computer	right	0	1	0	0	1	3	sharp_curved	6.95918	0.653061	3.69388	3.69388	3.2449	0.0612245	2.53061	-0.326531	c_s	0522	three_four
42	sharp	curved	050s5.jpg	050a5.jpg	tvmonitor	No_Shaded	computer	right	1	0	1	0	0	1	curved_sharp	6.95918	0.653061	3.69388	3.69388	3.2449	0.0612245	2.53061	-0.326531	s_c	0505	frontal
42	sharp	curved	017s5.jpg	017a5.jpg	headphones	No_Shaded	hand	right	1	0	1	0	0	1	curved_sharp	6.95918	0.653061	3.69388	3.69388	3.2449	0.0612245	2.53061	-0.326531	s_c	0175	frontal
42	sharp	curved	027s2.jpg	027a2.jpg	electric guitar	No_Shaded	computer	right	1	0	1	0	0	1	curved_sharp	6.95918	0.653061	3.69388	3.69388	3.2449	0.0612245	2.53061	-0.326531	s_c	0272	frontal
42	sharp	curved	010s7.jpg	010a7.jpg	remote control	No_Shaded	hand	right	1	0	1	0	0	1	sharp_curved	6.95918	0.653061	3.69388	3.69388	3.2449	0.0612245	2.53061	-0.326531	s_c	0107	three_four
42	curved	sharp	022a4.jpg	022s4.jpg	glass/cup	Shaded	hand	left	1	0	1	0	0	1	sharp_curved	6.95918	0.653061	3.69388	3.69388	3.2449	0.0612245	2.53061	-0.326531	c_s	0224	frontal
42	sharp	curved	002s5.jpg	002a5.jpg	umbrella	No_Shaded	hand	right	1	0	1	0	0	1	sharp_curved	6.95918	0.653061	3.69388	3.69388	3.2449	0.0612245	2.53061	-0.326531	s_c	0025	frontal
42	sharp	curved	025s4.jpg	025a4.jpg	handle	No_Shaded	hand	right	1	0	1	0	0	1	sharp_curved	6.95918	0.653061	3.69388	3.69388	3.2449	0.0612245	2.53061	-0.326531	s_c	0254	frontal
42	sharp	curved	040s5.jpg	040a5.jpg	watch	Shaded	hand	right	1	0	1	0	0	1	sharp_curved	6.95918	0.653061	3.69388	3.69388	3.2449	0.0612245	2.53061	-0.326531	s_c	0405	three_four
42	sharp	curved	033s3.jpg	033a3.jpg	toaster	No_Shaded	hand	right	1	0	1	0	0	1	curved_sharp	6.95918	0.653061	3.69388	3.69388	3.2449	0.0612245	2.53061	-0.326531	s_c	0333	three_four
42	sharp	curved	049s2.jpg	049a2.jpg	tv	No_Shaded	hand	right	1	0	0	0	1	3	sharp_curved	6.95918	0.653061	3.69388	3.69388	3.2449	0.0612245	2.53061	-0.326531	s_c	0492	frontal
42	sharp	curved	039s3.jpg	039a3.jpg	glass	Shaded	hand	right	1	0	1	0	0	1	curved_sharp	6.95918	0.653061	3.69388	3.69388	3.2449	0.0612245	2.53061	-0.326531	s_c	0393	frontal
42	sharp	curved	034s1.jpg	034a1.jpg	jug	Shaded	hand	right	1	0	1	0	0	1	curved_sharp	6.95918	0.653061	3.69388	3.69388	3.2449	0.0612245	2.53061	-0.326531	s_c	0341	frontal
42	sharp	curved	040s6.jpg	040a6.jpg	chair	Shaded	hand	right	1	0	0	0	1	3	curved_sharp	6.95918	0.653061	3.69388	3.69388	3.2449	0.0612245	2.53061	-0.326531	s_c	0406	three_four
42	curved	sharp	001a3.jpg	001s3.jpg	pen	No_Shaded	computer	left	1	0	1	0	0	1	curved_sharp	6.95918	0.653061	3.69388	3.69388	3.2449	0.0612245	2.53061	-0.326531	c_s	0013	three_four
42	sharp	curved	010s6.jpg	010a6.jpg	mirror	No_Shaded	computer	right	1	0	1	0	0	1	sharp_curved	6.95918	0.653061	3.69388	3.69388	3.2449	0.0612245	2.53061	-0.326531	s_c	0106	frontal
42	sharp	curved	017s1.jpg	017a1.jpg	lighter	Shaded	hand	right	1	0	1	0	0	1	sharp_curved	6.95918	0.653061	3.69388	3.69388	3.2449	0.0612245	2.53061	-0.326531	s_c	0171	three_four
42	sharp	curved	016s6.jpg	016a6.jpg	watch	No_Shaded	hand	right	1	0	1	0	0	1	sharp_curved	6.95918	0.653061	3.69388	3.69388	3.2449	0.0612245	2.53061	-0.326531	s_c	0166	frontal
42	sharp	curved	049s1.jpg	049a1.jpg	backpack	No_Shaded	hand	left	0	1	1	0	0	1	curved_sharp	6.95918	0.653061	3.69388	3.69388	3.2449	0.0612245	2.53061	-0.326531	s_c	0491	three_four
42	curved	sharp	022a3.jpg	022s3.jpg	mobile phone	Shaded	hand	left	1	0	1	0	0	1	sharp_curved	6.95918	0.653061	3.69388	3.69388	3.2449	0.0612245	2.53061	-0.326531	c_s	0223	three_four
42	sharp	curved	040s2.jpg	040a2.jpg	scissors	Shaded	hand	right	1	0	1	0	0	1	sharp_curved	6.95918	0.653061	3.69388	3.69388	3.2449	0.0612245	2.53061	-0.326531	s_c	0402	three_four
43	curved	sharp	022a3.jpg	022s3.jpg	mobile phone	Shaded	hand	right	0	1	0	1	0	2	sharp_curved	-8.04082	-2.34694	-5.30612	-1.30612	-2.7551	0.0612245	0.530612	-6.32653	c_s	0223	three_four
43	curved	sharp	010a4.jpg	010s4.jpg	clock	No_Shaded	computer	right	0	1	0	1	0	2	curved_sharp	-8.04082	-2.34694	-5.30612	-1.30612	-2.7551	0.0612245	0.530612	-6.32653	c_s	0104	frontal
43	curved	sharp	010a3.jpg	010s3.jpg	glasses	No_Shaded	hand	left	1	0	0	1	0	2	sharp_curved	-8.04082	-2.34694	-5.30612	-1.30612	-2.7551	0.0612245	0.530612	-6.32653	c_s	0103	frontal
43	curved	sharp	016a4.jpg	016s4.jpg	lightbulb	No_Shaded	hand	left	1	0	1	0	0	1	sharp_curved	-8.04082	-2.34694	-5.30612	-1.30612	-2.7551	0.0612245	0.530612	-6.32653	c_s	0164	frontal
43	sharp	curved	025s4.jpg	025a4.jpg	handle	No_Shaded	hand	left	0	1	0	1	0	2	sharp_curved	-8.04082	-2.34694	-5.30612	-1.30612	-2.7551	0.0612245	0.530612	-6.32653	s_c	0254	frontal
43	sharp	curved	017s5.jpg	017a5.jpg	headphones	No_Shaded	hand	right	1	0	1	0	0	1	curved_sharp	-8.04082	-2.34694	-5.30612	-1.30612	-2.7551	0.0612245	0.530612	-6.32653	s_c	0175	frontal
43	curved	sharp	025a6.jpg	025s6.jpg	comb	No_Shaded	hand	left	1	0	1	0	0	1	sharp_curved	-8.04082	-2.34694	-5.30612	-1.30612	-2.7551	0.0612245	0.530612	-6.32653	c_s	0256	frontal
43	curved	sharp	014a5.jpg	014s5.jpg	cap	No_Shaded	hand	left	1	0	1	0	0	1	sharp_curved	-8.04082	-2.34694	-5.30612	-1.30612	-2.7551	0.0612245	0.530612	-6.32653	c_s	0145	three_four
43	sharp	curved	021s4.jpg	021a4.jpg	remote control	No_Shaded	computer	right	1	0	0	1	0	2	curved_sharp	-8.04082	-2.34694	-5.30612	-1.30612	-2.7551	0.0612245	0.530612	-6.32653	s_c	0214	three_four
43	curved	sharp	034a1.jpg	034s1.jpg	jug	Shaded	hand	left	1	0	0	1	0	2	sharp_curved	-8.04082	-2.34694	-5.30612	-1.30612	-2.7551	0.0612245	0.530612	-6.32653	c_s	0341	frontal
43	sharp	curved	021s3.jpg	021a3.jpg	toaster	No_Shaded	computer	left	0	1	0	0	1	3	curved_sharp	-8.04082	-2.34694	-5.30612	-1.30612	-2.7551	0.0612245	0.530612	-6.32653	s_c	0213	three_four
43	sharp	curved	022s4.jpg	022a4.jpg	glass/cup	Shaded	hand	right	1	0	1	0	0	1	sharp_curved	-8.04082	-2.34694	-5.30612	-1.30612	-2.7551	0.0612245	0.530612	-6.32653	s_c	0224	frontal
43	curved	sharp	040a5.jpg	040s5.jpg	watch	Shaded	hand	left	1	0	0	1	0	2	sharp_curved	-8.04082	-2.34694	-5.30612	-1.30612	-2.7551	0.0612245	0.530612	-6.32653	c_s	0405	three_four
43	curved	sharp	034a4.jpg	034s4.jpg	sponge	Shaded	hand	right	0	1	0	1	0	2	curved_sharp	-8.04082	-2.34694	-5.30612	-1.30612	-2.7551	0.0612245	0.530612	-6.32653	c_s	0344	three_four
43	curved	sharp	039a3.jpg	039s3.jpg	glass	Shaded	hand	left	1	0	1	0	0	1	curved_sharp	-8.04082	-2.34694	-5.30612	-1.30612	-2.7551	0.0612245	0.530612	-6.32653	c_s	0393	frontal
43	sharp	curved	019s4.jpg	019a4.jpg	duct tape	Shaded	computer	left	0	1	1	0	0	1	sharp_curved	-8.04082	-2.34694	-5.30612	-1.30612	-2.7551	0.0612245	0.530612	-6.32653	s_c	0194	three_four
43	sharp	curved	010s1.jpg	010a1.jpg	handbag	No_Shaded	computer	left	0	1	0	1	0	2	curved_sharp	-8.04082	-2.34694	-5.30612	-1.30612	-2.7551	0.0612245	0.530612	-6.32653	s_c	0101	frontal
43	curved	sharp	002a3.jpg	002s3.jpg	lamp	No_Shaded	hand	right	0	1	1	0	0	1	sharp_curved	-8.04082	-2.34694	-5.30612	-1.30612	-2.7551	0.0612245	0.530612	-6.32653	c_s	0023	three_four
43	sharp	curved	010s6.jpg	010a6.jpg	mirror	No_Shaded	computer	left	0	1	0	1	0	2	sharp_curved	-8.04082	-2.34694	-5.30612	-1.30612	-2.7551	0.0612245	0.530612	-6.32653	s_c	0106	frontal
43	curved	sharp	040a7.jpg	040s7.jpg	pencil sharpener	Shaded	hand	right	0	1	0	1	0	2	sharp_curved	-8.04082	-2.34694	-5.30612	-1.30612	-2.7551	0.0612245	0.530612	-6.32653	c_s	0407	three_four
43	curved	sharp	027a2.jpg	027s2.jpg	electric guitar	No_Shaded	computer	right	0	1	0	1	0	2	curved_sharp	-8.04082	-2.34694	-5.30612	-1.30612	-2.7551	0.0612245	0.530612	-6.32653	c_s	0272	frontal
43	curved	sharp	039a1.jpg	039s1.jpg	coffee maker	Shaded	hand	right	0	1	0	0	1	3	curved_sharp	-8.04082	-2.34694	-5.30612	-1.30612	-2.7551	0.0612245	0.530612	-6.32653	c_s	0391	frontal
43	curved	sharp	002a5.jpg	002s5.jpg	umbrella	No_Shaded	hand	left	1	0	1	0	0	1	sharp_curved	-8.04082	-2.34694	-5.30612	-1.30612	-2.7551	0.0612245	0.530612	-6.32653	c_s	0025	frontal
43	curved	sharp	012a6.jpg	012s6.jpg	door	No_Shaded	hand	right	0	1	0	0	1	3	sharp_curved	-8.04082	-2.34694	-5.30612	-1.30612	-2.7551	0.0612245	0.530612	-6.32653	c_s	0126	frontal
43	curved	sharp	040a6.jpg	040s6.jpg	chair	Shaded	hand	left	1	0	1	0	0	1	curved_sharp	-8.04082	-2.34694	-5.30612	-1.30612	-2.7551	0.0612245	0.530612	-6.32653	c_s	0406	three_four
43	sharp	curved	001s1.jpg	001a1.jpg	hat	No_Shaded	computer	right	1	0	0	1	0	2	curved_sharp	-8.04082	-2.34694	-5.30612	-1.30612	-2.7551	0.0612245	0.530612	-6.32653	s_c	0011	three_four
43	sharp	curved	049s2.jpg	049a2.jpg	tv	No_Shaded	hand	right	1	0	0	1	0	2	sharp_curved	-8.04082	-2.34694	-5.30612	-1.30612	-2.7551	0.0612245	0.530612	-6.32653	s_c	0492	frontal
43	curved	sharp	050a7.jpg	050s7.jpg	mobile phone	No_Shaded	computer	left	1	0	0	1	0	2	sharp_curved	-8.04082	-2.34694	-5.30612	-1.30612	-2.7551	0.0612245	0.530612	-6.32653	c_s	0507	frontal
43	curved	sharp	034a3.jpg	034s3.jpg	handle	Shaded	hand	right	0	1	0	0	1	3	sharp_curved	-8.04082	-2.34694	-5.30612	-1.30612	-2.7551	0.0612245	0.530612	-6.32653	c_s	0343	frontal
43	curved	sharp	049a1.jpg	049s1.jpg	backpack	No_Shaded	hand	left	1	0	1	0	0	1	sharp_curved	-8.04082	-2.34694	-5.30612	-1.30612	-2.7551	0.0612245	0.530612	-6.32653	c_s	0491	three_four
43	sharp	curved	025s5.jpg	025a5.jpg	glasses	No_Shaded	hand	right	1	0	0	1	0	2	sharp_curved	-8.04082	-2.34694	-5.30612	-1.30612	-2.7551	0.0612245	0.530612	-6.32653	s_c	0255	three_four
43	curved	sharp	040a2.jpg	040s2.jpg	scissors	Shaded	hand	left	1	0	1	0	0	1	curved_sharp	-8.04082	-2.34694	-5.30612	-1.30612	-2.7551	0.0612245	0.530612	-6.32653	c_s	0402	three_four
43	sharp	curved	052s2.jpg	052a2.jpg	photo frame	No_Shaded	computer	left	0	1	1	0	0	1	curved_sharp	-8.04082	-2.34694	-5.30612	-1.30612	-2.7551	0.0612245	0.530612	-6.32653	s_c	0522	three_four
43	curved	sharp	017a1.jpg	017s1.jpg	lighter	Shaded	hand	left	1	0	1	0	0	1	sharp_curved	-8.04082	-2.34694	-5.30612	-1.30612	-2.7551	0.0612245	0.530612	-6.32653	c_s	0171	three_four
43	curved	sharp	001a3.jpg	001s3.jpg	pen	No_Shaded	computer	right	0	1	0	1	0	2	curved_sharp	-8.04082	-2.34694	-5.30612	-1.30612	-2.7551	0.0612245	0.530612	-6.32653	c_s	0013	three_four
43	curved	sharp	050a4.jpg	050s4.jpg	coffee maker	No_Shaded	computer	right	0	1	0	1	0	2	sharp_curved	-8.04082	-2.34694	-5.30612	-1.30612	-2.7551	0.0612245	0.530612	-6.32653	c_s	0504	frontal
43	curved	sharp	016a6.jpg	016s6.jpg	watch	No_Shaded	hand	left	1	0	0	1	0	2	curved_sharp	-8.04082	-2.34694	-5.30612	-1.30612	-2.7551	0.0612245	0.530612	-6.32653	c_s	0166	frontal
43	curved	sharp	034a6.jpg	034s6.jpg	radio	Shaded	hand	right	0	1	0	1	0	2	curved_sharp	-8.04082	-2.34694	-5.30612	-1.30612	-2.7551	0.0612245	0.530612	-6.32653	c_s	0346	frontal
43	curved	sharp	050a5.jpg	050s5.jpg	tvmonitor	No_Shaded	computer	left	1	0	0	1	0	2	curved_sharp	-8.04082	-2.34694	-5.30612	-1.30612	-2.7551	0.0612245	0.530612	-6.32653	c_s	0505	frontal
43	sharp	curved	049s4.jpg	049a4.jpg	lamp	No_Shaded	hand	left	0	1	1	0	0	1	sharp_curved	-8.04082	-2.34694	-5.30612	-1.30612	-2.7551	0.0612245	0.530612	-6.32653	s_c	0494	frontal
43	sharp	curved	033s6.jpg	033a6.jpg	teapot	No_Shaded	hand	right	1	0	1	0	0	1	sharp_curved	-8.04082	-2.34694	-5.30612	-1.30612	-2.7551	0.0612245	0.530612	-6.32653	s_c	0336	frontal
43	curved	sharp	033a3.jpg	033s3.jpg	toaster	No_Shaded	hand	right	0	1	0	1	0	2	sharp_curved	-8.04082	-2.34694	-5.30612	-1.30612	-2.7551	0.0612245	0.530612	-6.32653	c_s	0333	three_four
43	curved	sharp	008a1.jpg	008s1.jpg	mirror	No_Shaded	computer	right	0	1	0	1	0	2	sharp_curved	-8.04082	-2.34694	-5.30612	-1.30612	-2.7551	0.0612245	0.530612	-6.32653	c_s	0081	three_four
43	sharp	curved	010s7.jpg	010a7.jpg	remote control	No_Shaded	hand	right	1	0	0	1	0	2	curved_sharp	-8.04082	-2.34694	-5.30612	-1.30612	-2.7551	0.0612245	0.530612	-6.32653	s_c	0107	three_four
43	sharp	curved	019s5.jpg	019a5.jpg	tap	Shaded	computer	left	0	1	0	0	1	3	sharp_curved	-8.04082	-2.34694	-5.30612	-1.30612	-2.7551	0.0612245	0.530612	-6.32653	s_c	0195	three_four
44	curved	sharp	010a1.jpg	010s1.jpg	handbag	No_Shaded	computer	right	0	1	0	0	1	3	curved_sharp	-0.0408163	-2.34694	9.69388	5.69388	-3.7551	2.06122	5.53061	7.67347	c_s	0101	frontal
44	curved	sharp	010a6.jpg	010s6.jpg	mirror	No_Shaded	computer	right	0	1	0	0	1	3	sharp_curved	-0.0408163	-2.34694	9.69388	5.69388	-3.7551	2.06122	5.53061	7.67347	c_s	0106	frontal
44	curved	sharp	012a6.jpg	012s6.jpg	door	No_Shaded	hand	right	0	1	0	0	1	3	sharp_curved	-0.0408163	-2.34694	9.69388	5.69388	-3.7551	2.06122	5.53061	7.67347	c_s	0126	frontal
44	curved	sharp	040a2.jpg	040s2.jpg	scissors	Shaded	hand	left	1	0	1	0	0	1	sharp_curved	-0.0408163	-2.34694	9.69388	5.69388	-3.7551	2.06122	5.53061	7.67347	c_s	0402	three_four
44	curved	sharp	014a5.jpg	014s5.jpg	cap	No_Shaded	hand	right	0	1	1	0	0	1	sharp_curved	-0.0408163	-2.34694	9.69388	5.69388	-3.7551	2.06122	5.53061	7.67347	c_s	0145	three_four
44	sharp	curved	002s5.jpg	002a5.jpg	umbrella	No_Shaded	hand	left	0	1	1	0	0	1	curved_sharp	-0.0408163	-2.34694	9.69388	5.69388	-3.7551	2.06122	5.53061	7.67347	s_c	0025	frontal
44	curved	sharp	050a7.jpg	050s7.jpg	mobile phone	No_Shaded	computer	right	0	1	1	0	0	1	sharp_curved	-0.0408163	-2.34694	9.69388	5.69388	-3.7551	2.06122	5.53061	7.67347	c_s	0507	frontal
44	sharp	curved	025s6.jpg	025a6.jpg	comb	No_Shaded	hand	right	1	0	1	0	0	1	curved_sharp	-0.0408163	-2.34694	9.69388	5.69388	-3.7551	2.06122	5.53061	7.67347	s_c	0256	frontal
44	sharp	curved	034s1.jpg	034a1.jpg	jug	Shaded	hand	right	1	0	0	1	0	2	curved_sharp	-0.0408163	-2.34694	9.69388	5.69388	-3.7551	2.06122	5.53061	7.67347	s_c	0341	frontal
44	sharp	curved	040s7.jpg	040a7.jpg	pencil sharpener	Shaded	hand	left	0	1	0	0	1	3	sharp_curved	-0.0408163	-2.34694	9.69388	5.69388	-3.7551	2.06122	5.53061	7.67347	s_c	0407	three_four
44	sharp	curved	017s5.jpg	017a5.jpg	headphones	No_Shaded	hand	right	1	0	0	1	0	2	sharp_curved	-0.0408163	-2.34694	9.69388	5.69388	-3.7551	2.06122	5.53061	7.67347	s_c	0175	frontal
44	curved	sharp	010a7.jpg	010s7.jpg	remote control	No_Shaded	hand	left	1	0	1	0	0	1	sharp_curved	-0.0408163	-2.34694	9.69388	5.69388	-3.7551	2.06122	5.53061	7.67347	c_s	0107	three_four
44	curved	sharp	016a4.jpg	016s4.jpg	lightbulb	No_Shaded	hand	right	0	1	1	0	0	1	curved_sharp	-0.0408163	-2.34694	9.69388	5.69388	-3.7551	2.06122	5.53061	7.67347	c_s	0164	frontal
44	curved	sharp	034a4.jpg	034s4.jpg	sponge	Shaded	hand	right	0	1	1	0	0	1	curved_sharp	-0.0408163	-2.34694	9.69388	5.69388	-3.7551	2.06122	5.53061	7.67347	c_s	0344	three_four
44	sharp	curved	025s4.jpg	025a4.jpg	handle	No_Shaded	hand	left	0	1	1	0	0	1	curved_sharp	-0.0408163	-2.34694	9.69388	5.69388	-3.7551	2.06122	5.53061	7.67347	s_c	0254	frontal
44	curved	sharp	001a1.jpg	001s1.jpg	hat	No_Shaded	computer	right	0	1	1	0	0	1	curved_sharp	-0.0408163	-2.34694	9.69388	5.69388	-3.7551	2.06122	5.53061	7.67347	c_s	0011	three_four
44	sharp	curved	033s6.jpg	033a6.jpg	teapot	No_Shaded	hand	left	0	1	1	0	0	1	sharp_curved	-0.0408163	-2.34694	9.69388	5.69388	-3.7551	2.06122	5.53061	7.67347	s_c	0336	frontal
44	curved	sharp	049a2.jpg	049s2.jpg	tv	No_Shaded	hand	left	1	0	0	1	0	2	sharp_curved	-0.0408163	-2.34694	9.69388	5.69388	-3.7551	2.06122	5.53061	7.67347	c_s	0492	frontal
44	sharp	curved	052s2.jpg	052a2.jpg	photo frame	No_Shaded	computer	left	0	1	0	0	1	3	curved_sharp	-0.0408163	-2.34694	9.69388	5.69388	-3.7551	2.06122	5.53061	7.67347	s_c	0522	three_four
44	curved	sharp	001a3.jpg	001s3.jpg	pen	No_Shaded	computer	right	0	1	0	1	0	2	curved_sharp	-0.0408163	-2.34694	9.69388	5.69388	-3.7551	2.06122	5.53061	7.67347	c_s	0013	three_four
44	curved	sharp	002a3.jpg	002s3.jpg	lamp	No_Shaded	hand	left	1	0	0	1	0	2	curved_sharp	-0.0408163	-2.34694	9.69388	5.69388	-3.7551	2.06122	5.53061	7.67347	c_s	0023	three_four
44	sharp	curved	019s4.jpg	019a4.jpg	duct tape	Shaded	computer	left	0	1	0	0	1	3	sharp_curved	-0.0408163	-2.34694	9.69388	5.69388	-3.7551	2.06122	5.53061	7.67347	s_c	0194	three_four
44	sharp	curved	027s2.jpg	027a2.jpg	electric guitar	No_Shaded	computer	left	0	1	0	0	1	3	sharp_curved	-0.0408163	-2.34694	9.69388	5.69388	-3.7551	2.06122	5.53061	7.67347	s_c	0272	frontal
44	curved	sharp	040a6.jpg	040s6.jpg	chair	Shaded	hand	right	0	1	0	1	0	2	curved_sharp	-0.0408163	-2.34694	9.69388	5.69388	-3.7551	2.06122	5.53061	7.67347	c_s	0406	three_four
44	sharp	curved	021s4.jpg	021a4.jpg	remote control	No_Shaded	computer	left	0	1	0	0	1	3	sharp_curved	-0.0408163	-2.34694	9.69388	5.69388	-3.7551	2.06122	5.53061	7.67347	s_c	0214	three_four
44	sharp	curved	017s1.jpg	017a1.jpg	lighter	Shaded	hand	left	0	1	1	0	0	1	curved_sharp	-0.0408163	-2.34694	9.69388	5.69388	-3.7551	2.06122	5.53061	7.67347	s_c	0171	three_four
44	sharp	curved	034s3.jpg	034a3.jpg	handle	Shaded	hand	left	0	1	0	0	1	3	sharp_curved	-0.0408163	-2.34694	9.69388	5.69388	-3.7551	2.06122	5.53061	7.67347	s_c	0343	frontal
44	sharp	curved	016s6.jpg	016a6.jpg	watch	No_Shaded	hand	left	0	1	1	0	0	1	sharp_curved	-0.0408163	-2.34694	9.69388	5.69388	-3.7551	2.06122	5.53061	7.67347	s_c	0166	frontal
44	sharp	curved	034s6.jpg	034a6.jpg	radio	Shaded	hand	left	0	1	1	0	0	1	sharp_curved	-0.0408163	-2.34694	9.69388	5.69388	-3.7551	2.06122	5.53061	7.67347	s_c	0346	frontal
44	curved	sharp	021a3.jpg	021s3.jpg	toaster	No_Shaded	computer	right	0	1	1	0	0	1	curved_sharp	-0.0408163	-2.34694	9.69388	5.69388	-3.7551	2.06122	5.53061	7.67347	c_s	0213	three_four
44	curved	sharp	010a4.jpg	010s4.jpg	clock	No_Shaded	computer	right	0	1	1	0	0	1	sharp_curved	-0.0408163	-2.34694	9.69388	5.69388	-3.7551	2.06122	5.53061	7.67347	c_s	0104	frontal
44	curved	sharp	040a5.jpg	040s5.jpg	watch	Shaded	hand	left	1	0	1	0	0	1	curved_sharp	-0.0408163	-2.34694	9.69388	5.69388	-3.7551	2.06122	5.53061	7.67347	c_s	0405	three_four
44	sharp	curved	010s3.jpg	010a3.jpg	glasses	No_Shaded	hand	left	0	1	1	0	0	1	curved_sharp	-0.0408163	-2.34694	9.69388	5.69388	-3.7551	2.06122	5.53061	7.67347	s_c	0103	frontal
44	curved	sharp	049a1.jpg	049s1.jpg	backpack	No_Shaded	hand	right	0	1	1	0	0	1	sharp_curved	-0.0408163	-2.34694	9.69388	5.69388	-3.7551	2.06122	5.53061	7.67347	c_s	0491	three_four
44	sharp	curved	008s1.jpg	008a1.jpg	mirror	No_Shaded	computer	left	0	1	0	0	1	3	curved_sharp	-0.0408163	-2.34694	9.69388	5.69388	-3.7551	2.06122	5.53061	7.67347	s_c	0081	three_four
44	curved	sharp	019a5.jpg	019s5.jpg	tap	Shaded	computer	right	0	1	0	0	1	3	sharp_curved	-0.0408163	-2.34694	9.69388	5.69388	-3.7551	2.06122	5.53061	7.67347	c_s	0195	three_four
44	sharp	curved	022s3.jpg	022a3.jpg	mobile phone	Shaded	hand	left	0	1	1	0	0	1	curved_sharp	-0.0408163	-2.34694	9.69388	5.69388	-3.7551	2.06122	5.53061	7.67347	s_c	0223	three_four
44	curved	sharp	039a3.jpg	039s3.jpg	glass	Shaded	hand	right	0	1	1	0	0	1	sharp_curved	-0.0408163	-2.34694	9.69388	5.69388	-3.7551	2.06122	5.53061	7.67347	c_s	0393	frontal
44	sharp	curved	022s4.jpg	022a4.jpg	glass/cup	Shaded	hand	left	0	1	1	0	0	1	curved_sharp	-0.0408163	-2.34694	9.69388	5.69388	-3.7551	2.06122	5.53061	7.67347	s_c	0224	frontal
44	sharp	curved	050s5.jpg	050a5.jpg	tvmonitor	No_Shaded	computer	left	0	1	1	0	0	1	sharp_curved	-0.0408163	-2.34694	9.69388	5.69388	-3.7551	2.06122	5.53061	7.67347	s_c	0505	frontal
44	curved	sharp	050a4.jpg	050s4.jpg	coffee maker	No_Shaded	computer	left	1	0	0	1	0	2	curved_sharp	-0.0408163	-2.34694	9.69388	5.69388	-3.7551	2.06122	5.53061	7.67347	c_s	0504	frontal
44	curved	sharp	025a5.jpg	025s5.jpg	glasses	No_Shaded	hand	left	1	0	1	0	0	1	curved_sharp	-0.0408163	-2.34694	9.69388	5.69388	-3.7551	2.06122	5.53061	7.67347	c_s	0255	three_four
44	sharp	curved	039s1.jpg	039a1.jpg	coffee maker	Shaded	hand	left	0	1	0	0	1	3	curved_sharp	-0.0408163	-2.34694	9.69388	5.69388	-3.7551	2.06122	5.53061	7.67347	s_c	0391	frontal
44	sharp	curved	049s4.jpg	049a4.jpg	lamp	No_Shaded	hand	right	1	0	1	0	0	1	curved_sharp	-0.0408163	-2.34694	9.69388	5.69388	-3.7551	2.06122	5.53061	7.67347	s_c	0494	frontal
44	curved	sharp	033a3.jpg	033s3.jpg	toaster	No_Shaded	hand	right	0	1	1	0	0	1	sharp_curved	-0.0408163	-2.34694	9.69388	5.69388	-3.7551	2.06122	5.53061	7.67347	c_s	0333	three_four
45	curved	sharp	008a1.jpg	008s1.jpg	mirror	No_Shaded	computer	right	0	1	0	1	0	2	sharp_curved	-9.04082	-2.34694	-1.30612	3.69388	3.2449	-0.938776	-2.46939	7.67347	c_s	0081	three_four
45	curved	sharp	010a4.jpg	010s4.jpg	clock	No_Shaded	computer	left	1	0	1	0	0	1	sharp_curved	-9.04082	-2.34694	-1.30612	3.69388	3.2449	-0.938776	-2.46939	7.67347	c_s	0104	frontal
45	sharp	curved	010s7.jpg	010a7.jpg	remote control	No_Shaded	hand	right	1	0	1	0	0	1	curved_sharp	-9.04082	-2.34694	-1.30612	3.69388	3.2449	-0.938776	-2.46939	7.67347	s_c	0107	three_four
45	sharp	curved	033s6.jpg	033a6.jpg	teapot	No_Shaded	hand	right	1	0	1	0	0	1	sharp_curved	-9.04082	-2.34694	-1.30612	3.69388	3.2449	-0.938776	-2.46939	7.67347	s_c	0336	frontal
45	sharp	curved	010s6.jpg	010a6.jpg	mirror	No_Shaded	computer	left	0	1	0	0	1	3	curved_sharp	-9.04082	-2.34694	-1.30612	3.69388	3.2449	-0.938776	-2.46939	7.67347	s_c	0106	frontal
45	curved	sharp	039a3.jpg	039s3.jpg	glass	Shaded	hand	left	1	0	1	0	0	1	sharp_curved	-9.04082	-2.34694	-1.30612	3.69388	3.2449	-0.938776	-2.46939	7.67347	c_s	0393	frontal
45	curved	sharp	034a1.jpg	034s1.jpg	jug	Shaded	hand	left	1	0	0	0	1	3	sharp_curved	-9.04082	-2.34694	-1.30612	3.69388	3.2449	-0.938776	-2.46939	7.67347	c_s	0341	frontal
45	sharp	curved	017s1.jpg	017a1.jpg	lighter	Shaded	hand	right	1	0	1	0	0	1	sharp_curved	-9.04082	-2.34694	-1.30612	3.69388	3.2449	-0.938776	-2.46939	7.67347	s_c	0171	three_four
45	curved	sharp	040a5.jpg	040s5.jpg	watch	Shaded	hand	left	1	0	1	0	0	1	curved_sharp	-9.04082	-2.34694	-1.30612	3.69388	3.2449	-0.938776	-2.46939	7.67347	c_s	0405	three_four
45	sharp	curved	002s5.jpg	002a5.jpg	umbrella	No_Shaded	hand	right	1	0	0	1	0	2	curved_sharp	-9.04082	-2.34694	-1.30612	3.69388	3.2449	-0.938776	-2.46939	7.67347	s_c	0025	frontal
45	curved	sharp	022a3.jpg	022s3.jpg	mobile phone	Shaded	hand	left	1	0	1	0	0	1	curved_sharp	-9.04082	-2.34694	-1.30612	3.69388	3.2449	-0.938776	-2.46939	7.67347	c_s	0223	three_four
45	curved	sharp	040a7.jpg	040s7.jpg	pencil sharpener	Shaded	hand	right	0	1	0	0	1	3	curved_sharp	-9.04082	-2.34694	-1.30612	3.69388	3.2449	-0.938776	-2.46939	7.67347	c_s	0407	three_four
45	curved	sharp	034a3.jpg	034s3.jpg	handle	Shaded	hand	right	0	1	0	0	1	3	curved_sharp	-9.04082	-2.34694	-1.30612	3.69388	3.2449	-0.938776	-2.46939	7.67347	c_s	0343	frontal
45	sharp	curved	010s3.jpg	010a3.jpg	glasses	No_Shaded	hand	right	1	0	1	0	0	1	curved_sharp	-9.04082	-2.34694	-1.30612	3.69388	3.2449	-0.938776	-2.46939	7.67347	s_c	0103	frontal
45	curved	sharp	025a6.jpg	025s6.jpg	comb	No_Shaded	hand	right	0	1	0	0	1	3	curved_sharp	-9.04082	-2.34694	-1.30612	3.69388	3.2449	-0.938776	-2.46939	7.67347	c_s	0256	frontal
45	curved	sharp	001a3.jpg	001s3.jpg	pen	No_Shaded	computer	left	1	0	1	0	0	1	curved_sharp	-9.04082	-2.34694	-1.30612	3.69388	3.2449	-0.938776	-2.46939	7.67347	c_s	0013	three_four
45	sharp	curved	050s5.jpg	050a5.jpg	tvmonitor	No_Shaded	computer	right	1	0	1	0	0	1	curved_sharp	-9.04082	-2.34694	-1.30612	3.69388	3.2449	-0.938776	-2.46939	7.67347	s_c	0505	frontal
45	sharp	curved	040s6.jpg	040a6.jpg	chair	Shaded	hand	left	0	1	1	0	0	1	curved_sharp	-9.04082	-2.34694	-1.30612	3.69388	3.2449	-0.938776	-2.46939	7.67347	s_c	0406	three_four
45	curved	sharp	017a5.jpg	017s5.jpg	headphones	No_Shaded	hand	left	1	0	1	0	0	1	curved_sharp	-9.04082	-2.34694	-1.30612	3.69388	3.2449	-0.938776	-2.46939	7.67347	c_s	0175	frontal
45	curved	sharp	050a7.jpg	050s7.jpg	mobile phone	No_Shaded	computer	left	1	0	1	0	0	1	sharp_curved	-9.04082	-2.34694	-1.30612	3.69388	3.2449	-0.938776	-2.46939	7.67347	c_s	0507	frontal
45	sharp	curved	049s2.jpg	049a2.jpg	tv	No_Shaded	hand	right	1	0	0	1	0	2	curved_sharp	-9.04082	-2.34694	-1.30612	3.69388	3.2449	-0.938776	-2.46939	7.67347	s_c	0492	frontal
45	sharp	curved	016s4.jpg	016a4.jpg	lightbulb	No_Shaded	hand	right	1	0	1	0	0	1	curved_sharp	-9.04082	-2.34694	-1.30612	3.69388	3.2449	-0.938776	-2.46939	7.67347	s_c	0164	frontal
45	sharp	curved	021s4.jpg	021a4.jpg	remote control	No_Shaded	computer	right	1	0	1	0	0	1	sharp_curved	-9.04082	-2.34694	-1.30612	3.69388	3.2449	-0.938776	-2.46939	7.67347	s_c	0214	three_four
45	curved	sharp	012a6.jpg	012s6.jpg	door	No_Shaded	hand	right	0	1	0	0	1	3	sharp_curved	-9.04082	-2.34694	-1.30612	3.69388	3.2449	-0.938776	-2.46939	7.67347	c_s	0126	frontal
45	curved	sharp	022a4.jpg	022s4.jpg	glass/cup	Shaded	hand	left	1	0	1	0	0	1	sharp_curved	-9.04082	-2.34694	-1.30612	3.69388	3.2449	-0.938776	-2.46939	7.67347	c_s	0224	frontal
45	sharp	curved	001s1.jpg	001a1.jpg	hat	No_Shaded	computer	left	0	1	0	0	1	3	curved_sharp	-9.04082	-2.34694	-1.30612	3.69388	3.2449	-0.938776	-2.46939	7.67347	s_c	0011	three_four
45	sharp	curved	014s5.jpg	014a5.jpg	cap	No_Shaded	hand	right	1	0	1	0	0	1	sharp_curved	-9.04082	-2.34694	-1.30612	3.69388	3.2449	-0.938776	-2.46939	7.67347	s_c	0145	three_four
45	curved	sharp	049a4.jpg	049s4.jpg	lamp	No_Shaded	hand	right	0	1	0	1	0	2	curved_sharp	-9.04082	-2.34694	-1.30612	3.69388	3.2449	-0.938776	-2.46939	7.67347	c_s	0494	frontal
45	curved	sharp	016a6.jpg	016s6.jpg	watch	No_Shaded	hand	left	1	0	1	0	0	1	sharp_curved	-9.04082	-2.34694	-1.30612	3.69388	3.2449	-0.938776	-2.46939	7.67347	c_s	0166	frontal
45	curved	sharp	019a4.jpg	019s4.jpg	duct tape	Shaded	computer	left	1	0	0	0	1	3	sharp_curved	-9.04082	-2.34694	-1.30612	3.69388	3.2449	-0.938776	-2.46939	7.67347	c_s	0194	three_four
45	sharp	curved	034s4.jpg	034a4.jpg	sponge	Shaded	hand	right	1	0	1	0	0	1	sharp_curved	-9.04082	-2.34694	-1.30612	3.69388	3.2449	-0.938776	-2.46939	7.67347	s_c	0344	three_four
45	curved	sharp	025a5.jpg	025s5.jpg	glasses	No_Shaded	hand	left	1	0	1	0	0	1	sharp_curved	-9.04082	-2.34694	-1.30612	3.69388	3.2449	-0.938776	-2.46939	7.67347	c_s	0255	three_four
45	curved	sharp	039a1.jpg	039s1.jpg	coffee maker	Shaded	hand	right	0	1	0	0	1	3	sharp_curved	-9.04082	-2.34694	-1.30612	3.69388	3.2449	-0.938776	-2.46939	7.67347	c_s	0391	frontal
45	sharp	curved	033s3.jpg	033a3.jpg	toaster	No_Shaded	hand	right	1	0	1	0	0	1	sharp_curved	-9.04082	-2.34694	-1.30612	3.69388	3.2449	-0.938776	-2.46939	7.67347	s_c	0333	three_four
45	curved	sharp	021a3.jpg	021s3.jpg	toaster	No_Shaded	computer	right	0	1	0	0	1	3	sharp_curved	-9.04082	-2.34694	-1.30612	3.69388	3.2449	-0.938776	-2.46939	7.67347	c_s	0213	three_four
45	curved	sharp	052a2.jpg	052s2.jpg	photo frame	No_Shaded	computer	right	0	1	0	0	1	3	curved_sharp	-9.04082	-2.34694	-1.30612	3.69388	3.2449	-0.938776	-2.46939	7.67347	c_s	0522	three_four
45	curved	sharp	040a2.jpg	040s2.jpg	scissors	Shaded	hand	left	1	0	1	0	0	1	sharp_curved	-9.04082	-2.34694	-1.30612	3.69388	3.2449	-0.938776	-2.46939	7.67347	c_s	0402	three_four
45	curved	sharp	027a2.jpg	027s2.jpg	electric guitar	No_Shaded	computer	left	1	0	1	0	0	1	curved_sharp	-9.04082	-2.34694	-1.30612	3.69388	3.2449	-0.938776	-2.46939	7.67347	c_s	0272	frontal
45	sharp	curved	034s6.jpg	034a6.jpg	radio	Shaded	hand	right	1	0	1	0	0	1	sharp_curved	-9.04082	-2.34694	-1.30612	3.69388	3.2449	-0.938776	-2.46939	7.67347	s_c	0346	frontal
45	sharp	curved	025s4.jpg	025a4.jpg	handle	No_Shaded	hand	right	1	0	1	0	0	1	curved_sharp	-9.04082	-2.34694	-1.30612	3.69388	3.2449	-0.938776	-2.46939	7.67347	s_c	0254	frontal
45	sharp	curved	019s5.jpg	019a5.jpg	tap	Shaded	computer	left	0	1	1	0	0	1	curved_sharp	-9.04082	-2.34694	-1.30612	3.69388	3.2449	-0.938776	-2.46939	7.67347	s_c	0195	three_four
45	sharp	curved	002s3.jpg	002a3.jpg	lamp	No_Shaded	hand	right	1	0	1	0	0	1	curved_sharp	-9.04082	-2.34694	-1.30612	3.69388	3.2449	-0.938776	-2.46939	7.67347	s_c	0023	three_four
45	sharp	curved	050s4.jpg	050a4.jpg	coffee maker	No_Shaded	computer	right	1	0	0	0	1	3	sharp_curved	-9.04082	-2.34694	-1.30612	3.69388	3.2449	-0.938776	-2.46939	7.67347	s_c	0504	frontal
45	sharp	curved	049s1.jpg	049a1.jpg	backpack	No_Shaded	hand	right	1	0	1	0	0	1	sharp_curved	-9.04082	-2.34694	-1.30612	3.69388	3.2449	-0.938776	-2.46939	7.67347	s_c	0491	three_four
45	curved	sharp	010a1.jpg	010s1.jpg	handbag	No_Shaded	computer	left	1	0	1	0	0	1	sharp_curved	-9.04082	-2.34694	-1.30612	3.69388	3.2449	-0.938776	-2.46939	7.67347	c_s	0101	frontal
46	sharp	curved	040s2.jpg	040a2.jpg	scissors	Shaded	hand	right	1	0	1	0	0	1	curved_sharp	-3.04082	-0.346939	2.69388	-0.306122	4.2449	1.06122	8.53061	-6.32653	s_c	0402	three_four
46	curved	sharp	050a5.jpg	050s5.jpg	tvmonitor	No_Shaded	computer	right	0	1	0	0	1	3	sharp_curved	-3.04082	-0.346939	2.69388	-0.306122	4.2449	1.06122	8.53061	-6.32653	c_s	0505	frontal
46	sharp	curved	039s1.jpg	039a1.jpg	coffee maker	Shaded	hand	left	0	1	1	0	0	1	curved_sharp	-3.04082	-0.346939	2.69388	-0.306122	4.2449	1.06122	8.53061	-6.32653	s_c	0391	frontal
46	curved	sharp	014a5.jpg	014s5.jpg	cap	No_Shaded	hand	left	1	0	0	1	0	2	curved_sharp	-3.04082	-0.346939	2.69388	-0.306122	4.2449	1.06122	8.53061	-6.32653	c_s	0145	three_four
46	sharp	curved	002s3.jpg	002a3.jpg	lamp	No_Shaded	hand	right	1	0	1	0	0	1	curved_sharp	-3.04082	-0.346939	2.69388	-0.306122	4.2449	1.06122	8.53061	-6.32653	s_c	0023	three_four
46	curved	sharp	022a3.jpg	022s3.jpg	mobile phone	Shaded	hand	right	0	1	0	1	0	2	curved_sharp	-3.04082	-0.346939	2.69388	-0.306122	4.2449	1.06122	8.53061	-6.32653	c_s	0223	three_four
46	curved	sharp	034a4.jpg	034s4.jpg	sponge	Shaded	hand	left	1	0	0	1	0	2	sharp_curved	-3.04082	-0.346939	2.69388	-0.306122	4.2449	1.06122	8.53061	-6.32653	c_s	0344	three_four
46	sharp	curved	022s4.jpg	022a4.jpg	glass/cup	Shaded	hand	right	1	0	0	1	0	2	curved_sharp	-3.04082	-0.346939	2.69388	-0.306122	4.2449	1.06122	8.53061	-6.32653	s_c	0224	frontal
46	curved	sharp	033a3.jpg	033s3.jpg	toaster	No_Shaded	hand	left	1	0	0	0	1	3	curved_sharp	-3.04082	-0.346939	2.69388	-0.306122	4.2449	1.06122	8.53061	-6.32653	c_s	0333	three_four
46	curved	sharp	017a5.jpg	017s5.jpg	headphones	No_Shaded	hand	left	1	0	1	0	0	1	sharp_curved	-3.04082	-0.346939	2.69388	-0.306122	4.2449	1.06122	8.53061	-6.32653	c_s	0175	frontal
46	curved	sharp	040a7.jpg	040s7.jpg	pencil sharpener	Shaded	hand	right	0	1	0	0	1	3	curved_sharp	-3.04082	-0.346939	2.69388	-0.306122	4.2449	1.06122	8.53061	-6.32653	c_s	0407	three_four
46	sharp	curved	021s3.jpg	021a3.jpg	toaster	No_Shaded	computer	right	1	0	0	0	1	3	sharp_curved	-3.04082	-0.346939	2.69388	-0.306122	4.2449	1.06122	8.53061	-6.32653	s_c	0213	three_four
46	curved	sharp	019a4.jpg	019s4.jpg	duct tape	Shaded	computer	right	0	1	0	1	0	2	curved_sharp	-3.04082	-0.346939	2.69388	-0.306122	4.2449	1.06122	8.53061	-6.32653	c_s	0194	three_four
46	sharp	curved	025s4.jpg	025a4.jpg	handle	No_Shaded	hand	right	1	0	0	1	0	2	curved_sharp	-3.04082	-0.346939	2.69388	-0.306122	4.2449	1.06122	8.53061	-6.32653	s_c	0254	frontal
46	sharp	curved	001s3.jpg	001a3.jpg	pen	No_Shaded	computer	left	0	1	1	0	0	1	curved_sharp	-3.04082	-0.346939	2.69388	-0.306122	4.2449	1.06122	8.53061	-6.32653	s_c	0013	three_four
46	curved	sharp	027a2.jpg	027s2.jpg	electric guitar	No_Shaded	computer	left	1	0	1	0	0	1	curved_sharp	-3.04082	-0.346939	2.69388	-0.306122	4.2449	1.06122	8.53061	-6.32653	c_s	0272	frontal
46	sharp	curved	010s4.jpg	010a4.jpg	clock	No_Shaded	computer	left	0	1	0	1	0	2	curved_sharp	-3.04082	-0.346939	2.69388	-0.306122	4.2449	1.06122	8.53061	-6.32653	s_c	0104	frontal
46	curved	sharp	049a4.jpg	049s4.jpg	lamp	No_Shaded	hand	left	1	0	0	1	0	2	sharp_curved	-3.04082	-0.346939	2.69388	-0.306122	4.2449	1.06122	8.53061	-6.32653	c_s	0494	frontal
46	sharp	curved	034s6.jpg	034a6.jpg	radio	Shaded	hand	right	1	0	0	1	0	2	sharp_curved	-3.04082	-0.346939	2.69388	-0.306122	4.2449	1.06122	8.53061	-6.32653	s_c	0346	frontal
46	sharp	curved	050s4.jpg	050a4.jpg	coffee maker	No_Shaded	computer	left	0	1	0	1	0	2	curved_sharp	-3.04082	-0.346939	2.69388	-0.306122	4.2449	1.06122	8.53061	-6.32653	s_c	0504	frontal
46	sharp	curved	016s6.jpg	016a6.jpg	watch	No_Shaded	hand	left	0	1	0	1	0	2	sharp_curved	-3.04082	-0.346939	2.69388	-0.306122	4.2449	1.06122	8.53061	-6.32653	s_c	0166	frontal
46	sharp	curved	019s5.jpg	019a5.jpg	tap	Shaded	computer	left	0	1	0	1	0	2	curved_sharp	-3.04082	-0.346939	2.69388	-0.306122	4.2449	1.06122	8.53061	-6.32653	s_c	0195	three_four
46	curved	sharp	012a6.jpg	012s6.jpg	door	No_Shaded	hand	right	0	1	0	1	0	2	curved_sharp	-3.04082	-0.346939	2.69388	-0.306122	4.2449	1.06122	8.53061	-6.32653	c_s	0126	frontal
46	curved	sharp	001a1.jpg	001s1.jpg	hat	No_Shaded	computer	right	0	1	0	1	0	2	sharp_curved	-3.04082	-0.346939	2.69388	-0.306122	4.2449	1.06122	8.53061	-6.32653	c_s	0011	three_four
46	curved	sharp	034a1.jpg	034s1.jpg	jug	Shaded	hand	right	0	1	1	0	0	1	sharp_curved	-3.04082	-0.346939	2.69388	-0.306122	4.2449	1.06122	8.53061	-6.32653	c_s	0341	frontal
46	sharp	curved	033s6.jpg	033a6.jpg	teapot	No_Shaded	hand	right	1	0	1	0	0	1	curved_sharp	-3.04082	-0.346939	2.69388	-0.306122	4.2449	1.06122	8.53061	-6.32653	s_c	0336	frontal
46	sharp	curved	010s7.jpg	010a7.jpg	remote control	No_Shaded	hand	left	0	1	1	0	0	1	sharp_curved	-3.04082	-0.346939	2.69388	-0.306122	4.2449	1.06122	8.53061	-6.32653	s_c	0107	three_four
46	curved	sharp	040a6.jpg	040s6.jpg	chair	Shaded	hand	left	1	0	1	0	0	1	curved_sharp	-3.04082	-0.346939	2.69388	-0.306122	4.2449	1.06122	8.53061	-6.32653	c_s	0406	three_four
46	curved	sharp	021a4.jpg	021s4.jpg	remote control	No_Shaded	computer	right	0	1	0	1	0	2	curved_sharp	-3.04082	-0.346939	2.69388	-0.306122	4.2449	1.06122	8.53061	-6.32653	c_s	0214	three_four
46	curved	sharp	017a1.jpg	017s1.jpg	lighter	Shaded	hand	left	1	0	1	0	0	1	curved_sharp	-3.04082	-0.346939	2.69388	-0.306122	4.2449	1.06122	8.53061	-6.32653	c_s	0171	three_four
46	sharp	curved	016s4.jpg	016a4.jpg	lightbulb	No_Shaded	hand	right	1	0	1	0	0	1	sharp_curved	-3.04082	-0.346939	2.69388	-0.306122	4.2449	1.06122	8.53061	-6.32653	s_c	0164	frontal
46	sharp	curved	010s6.jpg	010a6.jpg	mirror	No_Shaded	computer	left	0	1	0	1	0	2	sharp_curved	-3.04082	-0.346939	2.69388	-0.306122	4.2449	1.06122	8.53061	-6.32653	s_c	0106	frontal
46	sharp	curved	034s3.jpg	034a3.jpg	handle	Shaded	hand	right	1	0	0	0	1	3	curved_sharp	-3.04082	-0.346939	2.69388	-0.306122	4.2449	1.06122	8.53061	-6.32653	s_c	0343	frontal
46	curved	sharp	049a1.jpg	049s1.jpg	backpack	No_Shaded	hand	right	0	1	0	1	0	2	curved_sharp	-3.04082	-0.346939	2.69388	-0.306122	4.2449	1.06122	8.53061	-6.32653	c_s	0491	three_four
46	sharp	curved	049s2.jpg	049a2.jpg	tv	No_Shaded	hand	right	1	0	0	0	1	3	curved_sharp	-3.04082	-0.346939	2.69388	-0.306122	4.2449	1.06122	8.53061	-6.32653	s_c	0492	frontal
46	curved	sharp	025a6.jpg	025s6.jpg	comb	No_Shaded	hand	right	0	1	1	0	0	1	sharp_curved	-3.04082	-0.346939	2.69388	-0.306122	4.2449	1.06122	8.53061	-6.32653	c_s	0256	frontal
46	sharp	curved	052s2.jpg	052a2.jpg	photo frame	No_Shaded	computer	left	0	1	0	1	0	2	sharp_curved	-3.04082	-0.346939	2.69388	-0.306122	4.2449	1.06122	8.53061	-6.32653	s_c	0522	three_four
46	sharp	curved	050s7.jpg	050a7.jpg	mobile phone	No_Shaded	computer	left	0	1	0	1	0	2	curved_sharp	-3.04082	-0.346939	2.69388	-0.306122	4.2449	1.06122	8.53061	-6.32653	s_c	0507	frontal
46	sharp	curved	010s1.jpg	010a1.jpg	handbag	No_Shaded	computer	right	1	0	1	0	0	1	sharp_curved	-3.04082	-0.346939	2.69388	-0.306122	4.2449	1.06122	8.53061	-6.32653	s_c	0101	frontal
46	curved	sharp	002a5.jpg	002s5.jpg	umbrella	No_Shaded	hand	left	1	0	0	1	0	2	sharp_curved	-3.04082	-0.346939	2.69388	-0.306122	4.2449	1.06122	8.53061	-6.32653	c_s	0025	frontal
46	sharp	curved	039s3.jpg	039a3.jpg	glass	Shaded	hand	left	0	1	1	0	0	1	sharp_curved	-3.04082	-0.346939	2.69388	-0.306122	4.2449	1.06122	8.53061	-6.32653	s_c	0393	frontal
46	sharp	curved	010s3.jpg	010a3.jpg	glasses	No_Shaded	hand	right	1	0	1	0	0	1	sharp_curved	-3.04082	-0.346939	2.69388	-0.306122	4.2449	1.06122	8.53061	-6.32653	s_c	0103	frontal
46	sharp	curved	040s5.jpg	040a5.jpg	watch	Shaded	hand	right	1	0	0	1	0	2	curved_sharp	-3.04082	-0.346939	2.69388	-0.306122	4.2449	1.06122	8.53061	-6.32653	s_c	0405	three_four
46	sharp	curved	008s1.jpg	008a1.jpg	mirror	No_Shaded	computer	left	0	1	0	1	0	2	sharp_curved	-3.04082	-0.346939	2.69388	-0.306122	4.2449	1.06122	8.53061	-6.32653	s_c	0081	three_four
46	curved	sharp	025a5.jpg	025s5.jpg	glasses	No_Shaded	hand	left	1	0	1	0	0	1	curved_sharp	-3.04082	-0.346939	2.69388	-0.306122	4.2449	1.06122	8.53061	-6.32653	c_s	0255	three_four
47	sharp	curved	019s4.jpg	019a4.jpg	duct tape	Shaded	computer	left	0	1	0	0	1	3	sharp_curved	10.9592	1.65306	-6.30612	2.69388	-0.755102	-1.93878	1.53061	-2.32653	s_c	0194	three_four
47	curved	sharp	017a1.jpg	017s1.jpg	lighter	Shaded	hand	left	1	0	1	0	0	1	curved_sharp	10.9592	1.65306	-6.30612	2.69388	-0.755102	-1.93878	1.53061	-2.32653	c_s	0171	three_four
47	sharp	curved	010s4.jpg	010a4.jpg	clock	No_Shaded	computer	right	1	0	0	1	0	2	sharp_curved	10.9592	1.65306	-6.30612	2.69388	-0.755102	-1.93878	1.53061	-2.32653	s_c	0104	frontal
47	curved	sharp	050a4.jpg	050s4.jpg	coffee maker	No_Shaded	computer	right	0	1	0	1	0	2	curved_sharp	10.9592	1.65306	-6.30612	2.69388	-0.755102	-1.93878	1.53061	-2.32653	c_s	0504	frontal
47	sharp	curved	052s2.jpg	052a2.jpg	photo frame	No_Shaded	computer	left	0	1	0	1	0	2	curved_sharp	10.9592	1.65306	-6.30612	2.69388	-0.755102	-1.93878	1.53061	-2.32653	s_c	0522	three_four
47	curved	sharp	040a2.jpg	040s2.jpg	scissors	Shaded	hand	left	1	0	1	0	0	1	sharp_curved	10.9592	1.65306	-6.30612	2.69388	-0.755102	-1.93878	1.53061	-2.32653	c_s	0402	three_four
47	curved	sharp	049a4.jpg	049s4.jpg	lamp	No_Shaded	hand	left	1	0	0	1	0	2	sharp_curved	10.9592	1.65306	-6.30612	2.69388	-0.755102	-1.93878	1.53061	-2.32653	c_s	0494	frontal
47	curved	sharp	002a5.jpg	002s5.jpg	umbrella	No_Shaded	hand	right	0	1	0	1	0	2	curved_sharp	10.9592	1.65306	-6.30612	2.69388	-0.755102	-1.93878	1.53061	-2.32653	c_s	0025	frontal
47	curved	sharp	050a7.jpg	050s7.jpg	mobile phone	No_Shaded	computer	left	1	0	0	1	0	2	curved_sharp	10.9592	1.65306	-6.30612	2.69388	-0.755102	-1.93878	1.53061	-2.32653	c_s	0507	frontal
47	sharp	curved	002s3.jpg	002a3.jpg	lamp	No_Shaded	hand	right	1	0	0	1	0	2	sharp_curved	10.9592	1.65306	-6.30612	2.69388	-0.755102	-1.93878	1.53061	-2.32653	s_c	0023	three_four
47	curved	sharp	010a6.jpg	010s6.jpg	mirror	No_Shaded	computer	left	1	0	0	1	0	2	curved_sharp	10.9592	1.65306	-6.30612	2.69388	-0.755102	-1.93878	1.53061	-2.32653	c_s	0106	frontal
47	curved	sharp	039a1.jpg	039s1.jpg	coffee maker	Shaded	hand	right	0	1	0	0	1	3	sharp_curved	10.9592	1.65306	-6.30612	2.69388	-0.755102	-1.93878	1.53061	-2.32653	c_s	0391	frontal
47	curved	sharp	012a6.jpg	012s6.jpg	door	No_Shaded	hand	left	1	0	0	0	1	3	sharp_curved	10.9592	1.65306	-6.30612	2.69388	-0.755102	-1.93878	1.53061	-2.32653	c_s	0126	frontal
47	curved	sharp	025a4.jpg	025s4.jpg	handle	No_Shaded	hand	right	0	1	0	1	0	2	sharp_curved	10.9592	1.65306	-6.30612	2.69388	-0.755102	-1.93878	1.53061	-2.32653	c_s	0254	frontal
47	sharp	curved	040s5.jpg	040a5.jpg	watch	Shaded	hand	left	0	1	0	1	0	2	sharp_curved	10.9592	1.65306	-6.30612	2.69388	-0.755102	-1.93878	1.53061	-2.32653	s_c	0405	three_four
47	sharp	curved	010s7.jpg	010a7.jpg	remote control	No_Shaded	hand	left	0	1	0	1	0	2	sharp_curved	10.9592	1.65306	-6.30612	2.69388	-0.755102	-1.93878	1.53061	-2.32653	s_c	0107	three_four
47	sharp	curved	022s4.jpg	022a4.jpg	glass/cup	Shaded	hand	right	1	0	0	1	0	2	sharp_curved	10.9592	1.65306	-6.30612	2.69388	-0.755102	-1.93878	1.53061	-2.32653	s_c	0224	frontal
47	sharp	curved	019s5.jpg	019a5.jpg	tap	Shaded	computer	left	0	1	0	0	1	3	curved_sharp	10.9592	1.65306	-6.30612	2.69388	-0.755102	-1.93878	1.53061	-2.32653	s_c	0195	three_four
47	sharp	curved	027s2.jpg	027a2.jpg	electric guitar	No_Shaded	computer	right	1	0	0	1	0	2	curved_sharp	10.9592	1.65306	-6.30612	2.69388	-0.755102	-1.93878	1.53061	-2.32653	s_c	0272	frontal
47	sharp	curved	050s5.jpg	050a5.jpg	tvmonitor	No_Shaded	computer	right	1	0	0	1	0	2	curved_sharp	10.9592	1.65306	-6.30612	2.69388	-0.755102	-1.93878	1.53061	-2.32653	s_c	0505	frontal
47	sharp	curved	025s6.jpg	025a6.jpg	comb	No_Shaded	hand	right	1	0	1	0	0	1	curved_sharp	10.9592	1.65306	-6.30612	2.69388	-0.755102	-1.93878	1.53061	-2.32653	s_c	0256	frontal
47	curved	sharp	016a6.jpg	016s6.jpg	watch	No_Shaded	hand	right	0	1	0	1	0	2	sharp_curved	10.9592	1.65306	-6.30612	2.69388	-0.755102	-1.93878	1.53061	-2.32653	c_s	0166	frontal
47	curved	sharp	010a1.jpg	010s1.jpg	handbag	No_Shaded	computer	left	1	0	0	1	0	2	sharp_curved	10.9592	1.65306	-6.30612	2.69388	-0.755102	-1.93878	1.53061	-2.32653	c_s	0101	frontal
47	sharp	curved	001s3.jpg	001a3.jpg	pen	No_Shaded	computer	right	1	0	0	1	0	2	curved_sharp	10.9592	1.65306	-6.30612	2.69388	-0.755102	-1.93878	1.53061	-2.32653	s_c	0013	three_four
47	sharp	curved	049s2.jpg	049a2.jpg	tv	No_Shaded	hand	right	1	0	0	1	0	2	curved_sharp	10.9592	1.65306	-6.30612	2.69388	-0.755102	-1.93878	1.53061	-2.32653	s_c	0492	frontal
47	sharp	curved	022s3.jpg	022a3.jpg	mobile phone	Shaded	hand	right	1	0	0	1	0	2	sharp_curved	10.9592	1.65306	-6.30612	2.69388	-0.755102	-1.93878	1.53061	-2.32653	s_c	0223	three_four
47	sharp	curved	010s3.jpg	010a3.jpg	glasses	No_Shaded	hand	right	1	0	1	0	0	1	curved_sharp	10.9592	1.65306	-6.30612	2.69388	-0.755102	-1.93878	1.53061	-2.32653	s_c	0103	frontal
47	sharp	curved	017s5.jpg	017a5.jpg	headphones	No_Shaded	hand	right	1	0	1	0	0	1	sharp_curved	10.9592	1.65306	-6.30612	2.69388	-0.755102	-1.93878	1.53061	-2.32653	s_c	0175	frontal
47	curved	sharp	049a1.jpg	049s1.jpg	backpack	No_Shaded	hand	left	1	0	0	1	0	2	sharp_curved	10.9592	1.65306	-6.30612	2.69388	-0.755102	-1.93878	1.53061	-2.32653	c_s	0491	three_four
47	sharp	curved	034s3.jpg	034a3.jpg	handle	Shaded	hand	left	0	1	0	0	1	3	curved_sharp	10.9592	1.65306	-6.30612	2.69388	-0.755102	-1.93878	1.53061	-2.32653	s_c	0343	frontal
47	sharp	curved	014s5.jpg	014a5.jpg	cap	No_Shaded	hand	left	0	1	0	1	0	2	sharp_curved	10.9592	1.65306	-6.30612	2.69388	-0.755102	-1.93878	1.53061	-2.32653	s_c	0145	three_four
47	curved	sharp	040a6.jpg	040s6.jpg	chair	Shaded	hand	left	1	0	0	1	0	2	curved_sharp	10.9592	1.65306	-6.30612	2.69388	-0.755102	-1.93878	1.53061	-2.32653	c_s	0406	three_four
47	sharp	curved	034s1.jpg	034a1.jpg	jug	Shaded	hand	right	1	0	0	1	0	2	curved_sharp	10.9592	1.65306	-6.30612	2.69388	-0.755102	-1.93878	1.53061	-2.32653	s_c	0341	frontal
47	curved	sharp	001a1.jpg	001s1.jpg	hat	No_Shaded	computer	right	0	1	0	1	0	2	curved_sharp	10.9592	1.65306	-6.30612	2.69388	-0.755102	-1.93878	1.53061	-2.32653	c_s	0011	three_four
47	sharp	curved	016s4.jpg	016a4.jpg	lightbulb	No_Shaded	hand	left	0	1	0	1	0	2	curved_sharp	10.9592	1.65306	-6.30612	2.69388	-0.755102	-1.93878	1.53061	-2.32653	s_c	0164	frontal
47	sharp	curved	033s6.jpg	033a6.jpg	teapot	No_Shaded	hand	right	1	0	1	0	0	1	curved_sharp	10.9592	1.65306	-6.30612	2.69388	-0.755102	-1.93878	1.53061	-2.32653	s_c	0336	frontal
47	sharp	curved	039s3.jpg	039a3.jpg	glass	Shaded	hand	right	1	0	0	1	0	2	sharp_curved	10.9592	1.65306	-6.30612	2.69388	-0.755102	-1.93878	1.53061	-2.32653	s_c	0393	frontal
47	sharp	curved	021s4.jpg	021a4.jpg	remote control	No_Shaded	computer	left	0	1	0	1	0	2	curved_sharp	10.9592	1.65306	-6.30612	2.69388	-0.755102	-1.93878	1.53061	-2.32653	s_c	0214	three_four
47	sharp	curved	008s1.jpg	008a1.jpg	mirror	No_Shaded	computer	right	1	0	0	1	0	2	sharp_curved	10.9592	1.65306	-6.30612	2.69388	-0.755102	-1.93878	1.53061	-2.32653	s_c	0081	three_four
47	sharp	curved	033s3.jpg	033a3.jpg	toaster	No_Shaded	hand	left	0	1	0	1	0	2	curved_sharp	10.9592	1.65306	-6.30612	2.69388	-0.755102	-1.93878	1.53061	-2.32653	s_c	0333	three_four
47	curved	sharp	021a3.jpg	021s3.jpg	toaster	No_Shaded	computer	right	0	1	0	0	1	3	curved_sharp	10.9592	1.65306	-6.30612	2.69388	-0.755102	-1.93878	1.53061	-2.32653	c_s	0213	three_four
47	curved	sharp	040a7.jpg	040s7.jpg	pencil sharpener	Shaded	hand	right	0	1	0	1	0	2	curved_sharp	10.9592	1.65306	-6.30612	2.69388	-0.755102	-1.93878	1.53061	-2.32653	c_s	0407	three_four
47	sharp	curved	025s5.jpg	025a5.jpg	glasses	No_Shaded	hand	right	1	0	0	1	0	2	sharp_curved	10.9592	1.65306	-6.30612	2.69388	-0.755102	-1.93878	1.53061	-2.32653	s_c	0255	three_four
47	curved	sharp	034a4.jpg	034s4.jpg	sponge	Shaded	hand	left	1	0	0	1	0	2	sharp_curved	10.9592	1.65306	-6.30612	2.69388	-0.755102	-1.93878	1.53061	-2.32653	c_s	0344	three_four
47	curved	sharp	034a6.jpg	034s6.jpg	radio	Shaded	hand	left	1	0	0	1	0	2	curved_sharp	10.9592	1.65306	-6.30612	2.69388	-0.755102	-1.93878	1.53061	-2.32653	c_s	0346	frontal
48	curved	sharp	027a2.jpg	027s2.jpg	electric guitar	No_Shaded	computer	right	0	1	0	1	0	2	sharp_curved	10.9592	3.65306	5.69388	4.69388	-1.7551	3.06122	2.53061	0.673469	c_s	0272	frontal
48	sharp	curved	010s4.jpg	010a4.jpg	clock	No_Shaded	computer	left	0	1	0	1	0	2	sharp_curved	10.9592	3.65306	5.69388	4.69388	-1.7551	3.06122	2.53061	0.673469	s_c	0104	frontal
48	curved	sharp	034a3.jpg	034s3.jpg	handle	Shaded	hand	left	1	0	0	1	0	2	sharp_curved	10.9592	3.65306	5.69388	4.69388	-1.7551	3.06122	2.53061	0.673469	c_s	0343	frontal
48	curved	sharp	039a3.jpg	039s3.jpg	glass	Shaded	hand	right	0	1	0	1	0	2	sharp_curved	10.9592	3.65306	5.69388	4.69388	-1.7551	3.06122	2.53061	0.673469	c_s	0393	frontal
48	sharp	curved	002s3.jpg	002a3.jpg	lamp	No_Shaded	hand	left	0	1	1	0	0	1	curved_sharp	10.9592	3.65306	5.69388	4.69388	-1.7551	3.06122	2.53061	0.673469	s_c	0023	three_four
48	curved	sharp	034a6.jpg	034s6.jpg	radio	Shaded	hand	left	1	0	0	1	0	2	curved_sharp	10.9592	3.65306	5.69388	4.69388	-1.7551	3.06122	2.53061	0.673469	c_s	0346	frontal
48	curved	sharp	025a4.jpg	025s4.jpg	handle	No_Shaded	hand	right	0	1	0	1	0	2	sharp_curved	10.9592	3.65306	5.69388	4.69388	-1.7551	3.06122	2.53061	0.673469	c_s	0254	frontal
48	curved	sharp	039a1.jpg	039s1.jpg	coffee maker	Shaded	hand	right	0	1	0	0	1	3	curved_sharp	10.9592	3.65306	5.69388	4.69388	-1.7551	3.06122	2.53061	0.673469	c_s	0391	frontal
48	sharp	curved	017s5.jpg	017a5.jpg	headphones	No_Shaded	hand	right	1	0	1	0	0	1	curved_sharp	10.9592	3.65306	5.69388	4.69388	-1.7551	3.06122	2.53061	0.673469	s_c	0175	frontal
48	sharp	curved	049s2.jpg	049a2.jpg	tv	No_Shaded	hand	right	1	0	0	1	0	2	curved_sharp	10.9592	3.65306	5.69388	4.69388	-1.7551	3.06122	2.53061	0.673469	s_c	0492	frontal
48	curved	sharp	033a3.jpg	033s3.jpg	toaster	No_Shaded	hand	left	1	0	0	1	0	2	sharp_curved	10.9592	3.65306	5.69388	4.69388	-1.7551	3.06122	2.53061	0.673469	c_s	0333	three_four
48	sharp	curved	025s6.jpg	025a6.jpg	comb	No_Shaded	hand	right	1	0	1	0	0	1	sharp_curved	10.9592	3.65306	5.69388	4.69388	-1.7551	3.06122	2.53061	0.673469	s_c	0256	frontal
48	sharp	curved	002s5.jpg	002a5.jpg	umbrella	No_Shaded	hand	left	0	1	1	0	0	1	sharp_curved	10.9592	3.65306	5.69388	4.69388	-1.7551	3.06122	2.53061	0.673469	s_c	0025	frontal
48	curved	sharp	034a4.jpg	034s4.jpg	sponge	Shaded	hand	right	0	1	1	0	0	1	sharp_curved	10.9592	3.65306	5.69388	4.69388	-1.7551	3.06122	2.53061	0.673469	c_s	0344	three_four
48	curved	sharp	050a4.jpg	050s4.jpg	coffee maker	No_Shaded	computer	left	1	0	0	0	1	3	curved_sharp	10.9592	3.65306	5.69388	4.69388	-1.7551	3.06122	2.53061	0.673469	c_s	0504	frontal
48	sharp	curved	049s4.jpg	049a4.jpg	lamp	No_Shaded	hand	right	1	0	0	1	0	2	curved_sharp	10.9592	3.65306	5.69388	4.69388	-1.7551	3.06122	2.53061	0.673469	s_c	0494	frontal
48	sharp	curved	033s6.jpg	033a6.jpg	teapot	No_Shaded	hand	left	0	1	1	0	0	1	sharp_curved	10.9592	3.65306	5.69388	4.69388	-1.7551	3.06122	2.53061	0.673469	s_c	0336	frontal
48	curved	sharp	001a1.jpg	001s1.jpg	hat	No_Shaded	computer	left	1	0	0	1	0	2	curved_sharp	10.9592	3.65306	5.69388	4.69388	-1.7551	3.06122	2.53061	0.673469	c_s	0011	three_four
48	curved	sharp	019a5.jpg	019s5.jpg	tap	Shaded	computer	left	1	0	0	1	0	2	sharp_curved	10.9592	3.65306	5.69388	4.69388	-1.7551	3.06122	2.53061	0.673469	c_s	0195	three_four
48	sharp	curved	010s3.jpg	010a3.jpg	glasses	No_Shaded	hand	left	0	1	1	0	0	1	curved_sharp	10.9592	3.65306	5.69388	4.69388	-1.7551	3.06122	2.53061	0.673469	s_c	0103	frontal
48	curved	sharp	034a1.jpg	034s1.jpg	jug	Shaded	hand	left	1	0	0	1	0	2	sharp_curved	10.9592	3.65306	5.69388	4.69388	-1.7551	3.06122	2.53061	0.673469	c_s	0341	frontal
48	curved	sharp	016a4.jpg	016s4.jpg	lightbulb	No_Shaded	hand	left	1	0	1	0	0	1	curved_sharp	10.9592	3.65306	5.69388	4.69388	-1.7551	3.06122	2.53061	0.673469	c_s	0164	frontal
48	curved	sharp	021a4.jpg	021s4.jpg	remote control	No_Shaded	computer	left	1	0	0	1	0	2	sharp_curved	10.9592	3.65306	5.69388	4.69388	-1.7551	3.06122	2.53061	0.673469	c_s	0214	three_four
48	curved	sharp	049a1.jpg	049s1.jpg	backpack	No_Shaded	hand	right	0	1	1	0	0	1	sharp_curved	10.9592	3.65306	5.69388	4.69388	-1.7551	3.06122	2.53061	0.673469	c_s	0491	three_four
48	curved	sharp	001a3.jpg	001s3.jpg	pen	No_Shaded	computer	left	1	0	1	0	0	1	sharp_curved	10.9592	3.65306	5.69388	4.69388	-1.7551	3.06122	2.53061	0.673469	c_s	0013	three_four
48	sharp	curved	019s4.jpg	019a4.jpg	duct tape	Shaded	computer	right	1	0	0	1	0	2	curved_sharp	10.9592	3.65306	5.69388	4.69388	-1.7551	3.06122	2.53061	0.673469	s_c	0194	three_four
48	curved	sharp	022a4.jpg	022s4.jpg	glass/cup	Shaded	hand	right	0	1	0	1	0	2	curved_sharp	10.9592	3.65306	5.69388	4.69388	-1.7551	3.06122	2.53061	0.673469	c_s	0224	frontal
48	sharp	curved	022s3.jpg	022a3.jpg	mobile phone	Shaded	hand	right	1	0	0	1	0	2	sharp_curved	10.9592	3.65306	5.69388	4.69388	-1.7551	3.06122	2.53061	0.673469	s_c	0223	three_four
48	sharp	curved	014s5.jpg	014a5.jpg	cap	No_Shaded	hand	left	0	1	0	1	0	2	sharp_curved	10.9592	3.65306	5.69388	4.69388	-1.7551	3.06122	2.53061	0.673469	s_c	0145	three_four
48	curved	sharp	040a5.jpg	040s5.jpg	watch	Shaded	hand	right	0	1	0	1	0	2	sharp_curved	10.9592	3.65306	5.69388	4.69388	-1.7551	3.06122	2.53061	0.673469	c_s	0405	three_four
48	sharp	curved	010s6.jpg	010a6.jpg	mirror	No_Shaded	computer	right	1	0	0	1	0	2	curved_sharp	10.9592	3.65306	5.69388	4.69388	-1.7551	3.06122	2.53061	0.673469	s_c	0106	frontal
48	sharp	curved	050s5.jpg	050a5.jpg	tvmonitor	No_Shaded	computer	right	1	0	0	1	0	2	curved_sharp	10.9592	3.65306	5.69388	4.69388	-1.7551	3.06122	2.53061	0.673469	s_c	0505	frontal
48	curved	sharp	010a7.jpg	010s7.jpg	remote control	No_Shaded	hand	left	1	0	0	1	0	2	curved_sharp	10.9592	3.65306	5.69388	4.69388	-1.7551	3.06122	2.53061	0.673469	c_s	0107	three_four
48	sharp	curved	025s5.jpg	025a5.jpg	glasses	No_Shaded	hand	right	1	0	0	1	0	2	curved_sharp	10.9592	3.65306	5.69388	4.69388	-1.7551	3.06122	2.53061	0.673469	s_c	0255	three_four
48	curved	sharp	017a1.jpg	017s1.jpg	lighter	Shaded	hand	right	0	1	1	0	0	1	sharp_curved	10.9592	3.65306	5.69388	4.69388	-1.7551	3.06122	2.53061	0.673469	c_s	0171	three_four
48	curved	sharp	010a1.jpg	010s1.jpg	handbag	No_Shaded	computer	left	1	0	1	0	0	1	curved_sharp	10.9592	3.65306	5.69388	4.69388	-1.7551	3.06122	2.53061	0.673469	c_s	0101	frontal
48	sharp	curved	012s6.jpg	012a6.jpg	door	No_Shaded	hand	right	1	0	0	1	0	2	sharp_curved	10.9592	3.65306	5.69388	4.69388	-1.7551	3.06122	2.53061	0.673469	s_c	0126	frontal
48	sharp	curved	040s2.jpg	040a2.jpg	scissors	Shaded	hand	left	0	1	1	0	0	1	curved_sharp	10.9592	3.65306	5.69388	4.69388	-1.7551	3.06122	2.53061	0.673469	s_c	0402	three_four
48	sharp	curved	040s7.jpg	040a7.jpg	pencil sharpener	Shaded	hand	right	1	0	0	1	0	2	curved_sharp	10.9592	3.65306	5.69388	4.69388	-1.7551	3.06122	2.53061	0.673469	s_c	0407	three_four
48	sharp	curved	016s6.jpg	016a6.jpg	watch	No_Shaded	hand	left	0	1	0	1	0	2	curved_sharp	10.9592	3.65306	5.69388	4.69388	-1.7551	3.06122	2.53061	0.673469	s_c	0166	frontal
48	curved	sharp	021a3.jpg	021s3.jpg	toaster	No_Shaded	computer	left	1	0	0	0	1	3	curved_sharp	10.9592	3.65306	5.69388	4.69388	-1.7551	3.06122	2.53061	0.673469	c_s	0213	three_four
48	curved	sharp	050a7.jpg	050s7.jpg	mobile phone	No_Shaded	computer	left	1	0	0	1	0	2	curved_sharp	10.9592	3.65306	5.69388	4.69388	-1.7551	3.06122	2.53061	0.673469	c_s	0507	frontal
48	curved	sharp	040a6.jpg	040s6.jpg	chair	Shaded	hand	left	1	0	0	1	0	2	sharp_curved	10.9592	3.65306	5.69388	4.69388	-1.7551	3.06122	2.53061	0.673469	c_s	0406	three_four
48	sharp	curved	052s2.jpg	052a2.jpg	photo frame	No_Shaded	computer	right	1	0	0	1	0	2	sharp_curved	10.9592	3.65306	5.69388	4.69388	-1.7551	3.06122	2.53061	0.673469	s_c	0522	three_four
48	sharp	curved	008s1.jpg	008a1.jpg	mirror	No_Shaded	computer	right	1	0	0	1	0	2	sharp_curved	10.9592	3.65306	5.69388	4.69388	-1.7551	3.06122	2.53061	0.673469	s_c	0081	three_four
49	curved	sharp	001a1.jpg	001s1.jpg	hat	No_Shaded	computer	right	0	1	0	0	1	3	curved_sharp	1.95918	2.65306	-1.30612	0.693878	-0.755102	0.0612245	-3.46939	-1.32653	c_s	0011	three_four
49	sharp	curved	019s4.jpg	019a4.jpg	duct tape	Shaded	computer	left	0	1	0	0	1	3	curved_sharp	1.95918	2.65306	-1.30612	0.693878	-0.755102	0.0612245	-3.46939	-1.32653	s_c	0194	three_four
49	sharp	curved	002s5.jpg	002a5.jpg	umbrella	No_Shaded	hand	right	1	0	1	0	0	1	curved_sharp	1.95918	2.65306	-1.30612	0.693878	-0.755102	0.0612245	-3.46939	-1.32653	s_c	0025	frontal
49	sharp	curved	010s6.jpg	010a6.jpg	mirror	No_Shaded	computer	right	1	0	1	0	0	1	curved_sharp	1.95918	2.65306	-1.30612	0.693878	-0.755102	0.0612245	-3.46939	-1.32653	s_c	0106	frontal
49	curved	sharp	034a4.jpg	034s4.jpg	sponge	Shaded	hand	left	1	0	1	0	0	1	sharp_curved	1.95918	2.65306	-1.30612	0.693878	-0.755102	0.0612245	-3.46939	-1.32653	c_s	0344	three_four
49	sharp	curved	010s4.jpg	010a4.jpg	clock	No_Shaded	computer	right	1	0	1	0	0	1	sharp_curved	1.95918	2.65306	-1.30612	0.693878	-0.755102	0.0612245	-3.46939	-1.32653	s_c	0104	frontal
49	curved	sharp	016a4.jpg	016s4.jpg	lightbulb	No_Shaded	hand	left	1	0	1	0	0	1	sharp_curved	1.95918	2.65306	-1.30612	0.693878	-0.755102	0.0612245	-3.46939	-1.32653	c_s	0164	frontal
49	sharp	curved	034s1.jpg	034a1.jpg	jug	Shaded	hand	right	1	0	1	0	0	1	curved_sharp	1.95918	2.65306	-1.30612	0.693878	-0.755102	0.0612245	-3.46939	-1.32653	s_c	0341	frontal
49	curved	sharp	012a6.jpg	012s6.jpg	door	No_Shaded	hand	right	0	1	0	0	1	3	curved_sharp	1.95918	2.65306	-1.30612	0.693878	-0.755102	0.0612245	-3.46939	-1.32653	c_s	0126	frontal
49	curved	sharp	027a2.jpg	027s2.jpg	electric guitar	No_Shaded	computer	left	1	0	1	0	0	1	curved_sharp	1.95918	2.65306	-1.30612	0.693878	-0.755102	0.0612245	-3.46939	-1.32653	c_s	0272	frontal
49	curved	sharp	040a7.jpg	040s7.jpg	pencil sharpener	Shaded	hand	left	1	0	1	0	0	1	curved_sharp	1.95918	2.65306	-1.30612	0.693878	-0.755102	0.0612245	-3.46939	-1.32653	c_s	0407	three_four
49	curved	sharp	010a7.jpg	010s7.jpg	remote control	No_Shaded	hand	left	1	0	1	0	0	1	curved_sharp	1.95918	2.65306	-1.30612	0.693878	-0.755102	0.0612245	-3.46939	-1.32653	c_s	0107	three_four
49	sharp	curved	022s4.jpg	022a4.jpg	glass/cup	Shaded	hand	right	1	0	1	0	0	1	sharp_curved	1.95918	2.65306	-1.30612	0.693878	-0.755102	0.0612245	-3.46939	-1.32653	s_c	0224	frontal
49	sharp	curved	010s3.jpg	010a3.jpg	glasses	No_Shaded	hand	right	1	0	1	0	0	1	curved_sharp	1.95918	2.65306	-1.30612	0.693878	-0.755102	0.0612245	-3.46939	-1.32653	s_c	0103	frontal
49	curved	sharp	033a3.jpg	033s3.jpg	toaster	No_Shaded	hand	left	1	0	1	0	0	1	curved_sharp	1.95918	2.65306	-1.30612	0.693878	-0.755102	0.0612245	-3.46939	-1.32653	c_s	0333	three_four
49	sharp	curved	025s6.jpg	025a6.jpg	comb	No_Shaded	hand	right	1	0	1	0	0	1	curved_sharp	1.95918	2.65306	-1.30612	0.693878	-0.755102	0.0612245	-3.46939	-1.32653	s_c	0256	frontal
49	curved	sharp	021a3.jpg	021s3.jpg	toaster	No_Shaded	computer	left	1	0	0	0	1	3	curved_sharp	1.95918	2.65306	-1.30612	0.693878	-0.755102	0.0612245	-3.46939	-1.32653	c_s	0213	three_four
49	curved	sharp	052a2.jpg	052s2.jpg	photo frame	No_Shaded	computer	right	0	1	0	0	1	3	curved_sharp	1.95918	2.65306	-1.30612	0.693878	-0.755102	0.0612245	-3.46939	-1.32653	c_s	0522	three_four
49	curved	sharp	025a5.jpg	025s5.jpg	glasses	No_Shaded	hand	left	1	0	1	0	0	1	sharp_curved	1.95918	2.65306	-1.30612	0.693878	-0.755102	0.0612245	-3.46939	-1.32653	c_s	0255	three_four
49	curved	sharp	034a6.jpg	034s6.jpg	radio	Shaded	hand	right	0	1	0	0	1	3	curved_sharp	1.95918	2.65306	-1.30612	0.693878	-0.755102	0.0612245	-3.46939	-1.32653	c_s	0346	frontal
49	sharp	curved	040s2.jpg	040a2.jpg	scissors	Shaded	hand	right	1	0	1	0	0	1	curved_sharp	1.95918	2.65306	-1.30612	0.693878	-0.755102	0.0612245	-3.46939	-1.32653	s_c	0402	three_four
49	sharp	curved	049s2.jpg	049a2.jpg	tv	No_Shaded	hand	right	1	0	1	0	0	1	sharp_curved	1.95918	2.65306	-1.30612	0.693878	-0.755102	0.0612245	-3.46939	-1.32653	s_c	0492	frontal
49	curved	sharp	008a1.jpg	008s1.jpg	mirror	No_Shaded	computer	right	0	1	0	1	0	2	sharp_curved	1.95918	2.65306	-1.30612	0.693878	-0.755102	0.0612245	-3.46939	-1.32653	c_s	0081	three_four
49	sharp	curved	001s3.jpg	001a3.jpg	pen	No_Shaded	computer	right	1	0	1	0	0	1	curved_sharp	1.95918	2.65306	-1.30612	0.693878	-0.755102	0.0612245	-3.46939	-1.32653	s_c	0013	three_four
49	sharp	curved	040s5.jpg	040a5.jpg	watch	Shaded	hand	right	1	0	1	0	0	1	curved_sharp	1.95918	2.65306	-1.30612	0.693878	-0.755102	0.0612245	-3.46939	-1.32653	s_c	0405	three_four
49	curved	sharp	049a4.jpg	049s4.jpg	lamp	No_Shaded	hand	right	0	1	0	1	0	2	sharp_curved	1.95918	2.65306	-1.30612	0.693878	-0.755102	0.0612245	-3.46939	-1.32653	c_s	0494	frontal
49	sharp	curved	014s5.jpg	014a5.jpg	cap	No_Shaded	hand	left	0	1	1	0	0	1	curved_sharp	1.95918	2.65306	-1.30612	0.693878	-0.755102	0.0612245	-3.46939	-1.32653	s_c	0145	three_four
49	sharp	curved	040s6.jpg	040a6.jpg	chair	Shaded	hand	left	0	1	1	0	0	1	curved_sharp	1.95918	2.65306	-1.30612	0.693878	-0.755102	0.0612245	-3.46939	-1.32653	s_c	0406	three_four
49	curved	sharp	049a1.jpg	049s1.jpg	backpack	No_Shaded	hand	left	1	0	1	0	0	1	curved_sharp	1.95918	2.65306	-1.30612	0.693878	-0.755102	0.0612245	-3.46939	-1.32653	c_s	0491	three_four
49	sharp	curved	017s1.jpg	017a1.jpg	lighter	Shaded	hand	right	1	0	1	0	0	1	sharp_curved	1.95918	2.65306	-1.30612	0.693878	-0.755102	0.0612245	-3.46939	-1.32653	s_c	0171	three_four
49	curved	sharp	002a3.jpg	002s3.jpg	lamp	No_Shaded	hand	left	1	0	1	0	0	1	curved_sharp	1.95918	2.65306	-1.30612	0.693878	-0.755102	0.0612245	-3.46939	-1.32653	c_s	0023	three_four
49	sharp	curved	017s5.jpg	017a5.jpg	headphones	No_Shaded	hand	right	1	0	1	0	0	1	sharp_curved	1.95918	2.65306	-1.30612	0.693878	-0.755102	0.0612245	-3.46939	-1.32653	s_c	0175	frontal
49	curved	sharp	039a1.jpg	039s1.jpg	coffee maker	Shaded	hand	right	0	1	0	0	1	3	sharp_curved	1.95918	2.65306	-1.30612	0.693878	-0.755102	0.0612245	-3.46939	-1.32653	c_s	0391	frontal
49	sharp	curved	050s5.jpg	050a5.jpg	tvmonitor	No_Shaded	computer	left	0	1	0	0	1	3	sharp_curved	1.95918	2.65306	-1.30612	0.693878	-0.755102	0.0612245	-3.46939	-1.32653	s_c	0505	frontal
49	curved	sharp	016a6.jpg	016s6.jpg	watch	No_Shaded	hand	left	1	0	1	0	0	1	curved_sharp	1.95918	2.65306	-1.30612	0.693878	-0.755102	0.0612245	-3.46939	-1.32653	c_s	0166	frontal
49	curved	sharp	025a4.jpg	025s4.jpg	handle	No_Shaded	hand	left	1	0	1	0	0	1	curved_sharp	1.95918	2.65306	-1.30612	0.693878	-0.755102	0.0612245	-3.46939	-1.32653	c_s	0254	frontal
49	curved	sharp	033a6.jpg	033s6.jpg	teapot	No_Shaded	hand	left	1	0	1	0	0	1	curved_sharp	1.95918	2.65306	-1.30612	0.693878	-0.755102	0.0612245	-3.46939	-1.32653	c_s	0336	frontal
49	curved	sharp	034a3.jpg	034s3.jpg	handle	Shaded	hand	left	1	0	0	1	0	2	sharp_curved	1.95918	2.65306	-1.30612	0.693878	-0.755102	0.0612245	-3.46939	-1.32653	c_s	0343	frontal
49	sharp	curved	050s7.jpg	050a7.jpg	mobile phone	No_Shaded	computer	right	1	0	0	0	1	3	curved_sharp	1.95918	2.65306	-1.30612	0.693878	-0.755102	0.0612245	-3.46939	-1.32653	s_c	0507	frontal
49	curved	sharp	050a4.jpg	050s4.jpg	coffee maker	No_Shaded	computer	left	1	0	0	1	0	2	curved_sharp	1.95918	2.65306	-1.30612	0.693878	-0.755102	0.0612245	-3.46939	-1.32653	c_s	0504	frontal
49	curved	sharp	021a4.jpg	021s4.jpg	remote control	No_Shaded	computer	left	1	0	1	0	0	1	sharp_curved	1.95918	2.65306	-1.30612	0.693878	-0.755102	0.0612245	-3.46939	-1.32653	c_s	0214	three_four
49	sharp	curved	010s1.jpg	010a1.jpg	handbag	No_Shaded	computer	right	1	0	1	0	0	1	curved_sharp	1.95918	2.65306	-1.30612	0.693878	-0.755102	0.0612245	-3.46939	-1.32653	s_c	0101	frontal
49	curved	sharp	019a5.jpg	019s5.jpg	tap	Shaded	computer	left	1	0	0	0	1	3	sharp_curved	1.95918	2.65306	-1.30612	0.693878	-0.755102	0.0612245	-3.46939	-1.32653	c_s	0195	three_four
49	sharp	curved	039s3.jpg	039a3.jpg	glass	Shaded	hand	right	1	0	1	0	0	1	curved_sharp	1.95918	2.65306	-1.30612	0.693878	-0.755102	0.0612245	-3.46939	-1.32653	s_c	0393	frontal
49	sharp	curved	022s3.jpg	022a3.jpg	mobile phone	Shaded	hand	right	1	0	1	0	0	1	sharp_curved	1.95918	2.65306	-1.30612	0.693878	-0.755102	0.0612245	-3.46939	-1.32653	s_c	0223	three_four
5	sharp	curved	034s6.jpg	034a6.jpg	radio	Shaded	hand	left	0	1	1	0	0	1	curved_sharp	0.959184	9.65306	5.69388	1.69388	-5.7551	2.06122	0.530612	-1.32653	s_c	0346	frontal
5	sharp	curved	050s5.jpg	050a5.jpg	tvmonitor	No_Shaded	computer	right	1	0	1	0	0	1	curved_sharp	0.959184	9.65306	5.69388	1.69388	-5.7551	2.06122	0.530612	-1.32653	s_c	0505	frontal
5	curved	sharp	052a2.jpg	052s2.jpg	photo frame	No_Shaded	computer	right	0	1	0	0	1	3	curved_sharp	0.959184	9.65306	5.69388	1.69388	-5.7551	2.06122	0.530612	-1.32653	c_s	0522	three_four
5	sharp	curved	040s5.jpg	040a5.jpg	watch	Shaded	hand	left	0	1	0	0	1	3	sharp_curved	0.959184	9.65306	5.69388	1.69388	-5.7551	2.06122	0.530612	-1.32653	s_c	0405	three_four
5	curved	sharp	022a3.jpg	022s3.jpg	mobile phone	Shaded	hand	right	0	1	1	0	0	1	sharp_curved	0.959184	9.65306	5.69388	1.69388	-5.7551	2.06122	0.530612	-1.32653	c_s	0223	three_four
5	curved	sharp	016a4.jpg	016s4.jpg	lightbulb	No_Shaded	hand	left	1	0	1	0	0	1	curved_sharp	0.959184	9.65306	5.69388	1.69388	-5.7551	2.06122	0.530612	-1.32653	c_s	0164	frontal
5	sharp	curved	021s3.jpg	021a3.jpg	toaster	No_Shaded	computer	right	1	0	0	0	1	3	sharp_curved	0.959184	9.65306	5.69388	1.69388	-5.7551	2.06122	0.530612	-1.32653	s_c	0213	three_four
5	sharp	curved	049s4.jpg	049a4.jpg	lamp	No_Shaded	hand	left	0	1	0	0	1	3	curved_sharp	0.959184	9.65306	5.69388	1.69388	-5.7551	2.06122	0.530612	-1.32653	s_c	0494	frontal
5	curved	sharp	021a4.jpg	021s4.jpg	remote control	No_Shaded	computer	right	0	1	1	0	0	1	curved_sharp	0.959184	9.65306	5.69388	1.69388	-5.7551	2.06122	0.530612	-1.32653	c_s	0214	three_four
5	sharp	curved	017s5.jpg	017a5.jpg	headphones	No_Shaded	hand	right	1	0	1	0	0	1	sharp_curved	0.959184	9.65306	5.69388	1.69388	-5.7551	2.06122	0.530612	-1.32653	s_c	0175	frontal
5	curved	sharp	040a6.jpg	040s6.jpg	chair	Shaded	hand	right	0	1	0	1	0	2	sharp_curved	0.959184	9.65306	5.69388	1.69388	-5.7551	2.06122	0.530612	-1.32653	c_s	0406	three_four
5	sharp	curved	034s4.jpg	034a4.jpg	sponge	Shaded	hand	right	1	0	0	1	0	2	curved_sharp	0.959184	9.65306	5.69388	1.69388	-5.7551	2.06122	0.530612	-1.32653	s_c	0344	three_four
5	curved	sharp	034a3.jpg	034s3.jpg	handle	Shaded	hand	left	1	0	0	1	0	2	curved_sharp	0.959184	9.65306	5.69388	1.69388	-5.7551	2.06122	0.530612	-1.32653	c_s	0343	frontal
5	sharp	curved	014s5.jpg	014a5.jpg	cap	No_Shaded	hand	left	0	1	1	0	0	1	curved_sharp	0.959184	9.65306	5.69388	1.69388	-5.7551	2.06122	0.530612	-1.32653	s_c	0145	three_four
5	curved	sharp	022a4.jpg	022s4.jpg	glass/cup	Shaded	hand	right	0	1	1	0	0	1	sharp_curved	0.959184	9.65306	5.69388	1.69388	-5.7551	2.06122	0.530612	-1.32653	c_s	0224	frontal
5	curved	sharp	033a3.jpg	033s3.jpg	toaster	No_Shaded	hand	left	1	0	1	0	0	1	sharp_curved	0.959184	9.65306	5.69388	1.69388	-5.7551	2.06122	0.530612	-1.32653	c_s	0333	three_four
5	curved	sharp	001a1.jpg	001s1.jpg	hat	No_Shaded	computer	left	1	0	1	0	0	1	curved_sharp	0.959184	9.65306	5.69388	1.69388	-5.7551	2.06122	0.530612	-1.32653	c_s	0011	three_four
5	sharp	curved	016s6.jpg	016a6.jpg	watch	No_Shaded	hand	left	0	1	0	1	0	2	curved_sharp	0.959184	9.65306	5.69388	1.69388	-5.7551	2.06122	0.530612	-1.32653	s_c	0166	frontal
5	sharp	curved	010s1.jpg	010a1.jpg	handbag	No_Shaded	computer	left	0	1	0	1	0	2	sharp_curved	0.959184	9.65306	5.69388	1.69388	-5.7551	2.06122	0.530612	-1.32653	s_c	0101	frontal
[truncated: 206 more rows]

## Sheet: Variables
Variable	Description
Subject_nr	Participant ID
Contour_left	curved or sharp stimulus presented in the left-side
Contour_right	curved or sharp stimulus presented in the right-side
Stimulus_left	name of the stimulus presented in the left-side
Stimulus_right	name of the stimulus presented in the right-side
Object	The object represented in the drawing
Contour	curved vs. sharp
Shading	shaded vs. non-shaded drawing
Category	hand-made vs. computer-made
Response	responses in the 2AFC: left or right
Curved_preference_choice	when the curved drawing was choiced in the 2AFC task = 1
Sharp_preference_choice	when the sharp-angled drawing was choiced in the 2AFC task = 1
Curved_Familiarity	the curved object judged as the most familiar = 1
Sharp_Familiarity	the sharp-angled object judged as the most familiar = 1
Equally_Familiarity	both objects judged as equally familiar = 1
Familiarity_selection	1 = curved familiar, 2 = Equally familiar, 3 = sharp familiar
Familiarity_lateralization	curved - sharp vs. sharp - curved
art_interest_score.c	art interest score by participant centered on the grand mean
art_knowledge_score.c	art knowledge score by participant centered on the grand mean
openness_to_experience_score.c	openness to experience score by participant centered on the grand mean
unconventionality	unconventionality score by participant centered on the grand mean
HB_score.c	Holistic Big Picture type of intuition, scores centered on the grand mean
HA_score.c	Holistic Abstract type of intuition, scores centered on the grand mean
I_score.c	Inferential type of intuition, scores centered on the grand mean
A_score.c	Affective type of intuition, scores centered on the grand mean
Stimulus	Stimulus ID number
Position	frontal vs. three_four view
